# Supplementary material for: A Multiomics Perspective on Plant Cell Wall-Degrading Enzyme Production: Insights from the Unexploited Fungus Trichoderma erinaceum
Source: J Fungi (Basel). 2024 Jun 5;10(6):407. doi: 10.3390/jof10060407 (PMC11205114; doi:10.3390/jof10060407)
Supplement: Supplementary file 1 [file jof-10-00407-s001.zip]

Archive with 2 entries (2 files):
- Supplementary_Material_JoF.pdf
- TableS1.xlsx
