# Supplementary material for: A Multiomics Perspective on Plant Cell Wall-Degrading Enzyme Production: Insights from the Unexploited Fungus Trichoderma erinaceum
Source: J Fungi (Basel). 2024 Jun 5;10(6):407. doi: 10.3390/jof10060407 (PMC11205114; doi:10.3390/jof10060407)
Supplement: Supplementary file 1 [file jof-10-00407-s001.zip › TableS1.xlsx]

## Sheet: Gene Copy Number - Sec., CAZyme
Orthogroup	Seq_Id	Secretome	T_erinaceum	C_globosum	T_asperellum	T_atroviride	T_citrinoviride	T_harzianum	T_longibrachiatum	T_reesei	T_virens
OG0010114	seq1002	Secretome Protein	1	0	1	1	0	0	0	0	0
OG0003832	seq106	Secretome Protein	1	1	1	1	1	1	1	1	1
OG0007295	seq1063	Secretome Protein	1	0	1	1	1	1	1	0	2
OG0006324	seq1114	Secretome Protein	1	0	2	1	1	1	1	1	1
OG0006234	seq1223	Secretome Protein	1	0	1	1	1	2	1	1	1
OG0002240	seq1229	Secretome Protein	1	1	1	1	1	1	1	1	1
OG0000092	seq1253	Secretome Protein	5	1	3	5	2	3	2	2	3
OG0006342	seq1255	Secretome Protein	1	0	1	1	1	1	1	1	2
OG0008271	seq126	Secretome Protein	1	0	1	1	1	1	1	0	1
OG0001532	seq1337	Secretome Protein	3	0	1	1	1	1	1	1	1
OG0008632	seq1409	CAZyme	1	0	1	1	0	2	0	0	1
OG0007176	seq1451	Secretome Protein	1	0	1	1	1	1	1	1	1
OG0009467	seq1466	Secretome Protein	1	0	1	1	0	0	0	0	1
OG0000793	seq160	Secretome Protein	1	1	1	1	2	1	2	1	1
OG0003206	seq1619	Secretome Protein	1	1	1	1	1	1	1	1	1
OG0000324	seq1635	Secretome Protein	2	1	2	2	2	2	2	2	2
OG0000137	seq1659	Secretome Protein	3	3	3	3	2	2	2	2	2
OG0007577	seq1678	Secretome Protein	1	0	1	1	1	1	1	1	1
OG0007446	seq1710	CAZyme	1	0	1	1	1	1	1	1	1
OG0000131	seq1734	CAZyme	3	2	3	3	2	2	2	2	3
OG0006092	seq1755	Secretome Protein	1	1	1	1	1	1	1	1	1
OG0002547	seq1770	Secretome Protein	1	1	1	1	1	1	1	1	1
OG0000168	seq1814	CAZyme	2	1	2	2	2	4	2	2	3
OG0002767	seq1893	Secretome Protein	1	1	1	1	1	1	1	1	1
OG0000563	seq1908	CAZyme	1	5	1	1	1	1	1	1	1
OG0004752	seq1928	Secretome Protein	1	1	1	1	1	1	1	1	1
OG0002763	seq1958	Secretome Protein	1	1	1	1	1	1	1	1	1
OG0000166	seq1976	Secretome Protein	2	2	2	2	3	3	2	2	2
OG0009106	seq2000	Secretome Protein	1	0	1	1	0	1	0	0	1
OG0001551	seq2029	Secretome Protein	1	1	1	1	1	1	1	1	1
OG0001431	seq2089	Secretome Protein	1	1	1	1	2	1	1	1	1
OG0007468	seq2235	Secretome Protein	1	0	1	1	1	1	1	1	1
OG0007355	seq2242	Secretome Protein	1	0	1	1	1	1	1	1	1
OG0009606	seq2244	Secretome Protein	1	0	0	1	1	1	0	0	0
OG0002744	seq2343	Secretome Protein	1	1	1	1	2	1	0	1	1
OG0007827	seq2353	Secretome Protein	1	0	1	1	1	1	1	1	1
OG0001118	seq2370	CAZyme	1	2	1	1	1	1	1	1	1
OG0009578	seq2400	Secretome Protein	1	0	0	1	0	2	0	0	0
OG0003243	seq2484	Secretome Protein	1	1	1	1	1	1	1	1	1
OG0008274	seq2496	Secretome Protein	1	0	1	1	1	1	1	1	0
OG0007846	seq2514	Secretome Protein	2	0	1	1	1	1	1	0	1
OG0008603	seq2612	Secretome Protein	1	0	1	1	0	2	0	0	1
OG0008473	seq2626	Secretome Protein	1	1	1	1	0	1	0	0	1
OG0005508	seq2645	CAZyme	1	1	1	1	1	1	1	1	1
OG0008514	seq265	Secretome Protein	1	1	1	2	0	0	0	0	1
OG0007800	seq2674	Secretome Protein	1	0	1	1	1	1	1	1	1
OG0004716	seq2683	Secretome Protein	1	1	1	1	1	1	1	1	1
OG0000047	seq2689	Secretome Protein	4	1	4	4	4	4	4	4	4
OG0006187	seq2696	Secretome Protein	1	1	1	1	1	1	1	1	1
OG0000026	seq2707	Secretome Protein	7	1	7	8	3	9	2	2	6
OG0007394	seq2725	CAZyme	1	0	1	1	1	1	1	1	1
OG0001454	seq2768	CAZyme	1	1	1	1	1	2	1	1	1
OG0007230	seq2774	Secretome Protein	1	0	1	1	1	1	1	1	1
OG0000690	seq2794	CAZyme	2	2	1	2	1	1	1	1	1
OG0006933	seq2811	Secretome Protein	1	0	1	1	1	1	1	1	1
OG0000724	seq2843	Secretome Protein	2	1	1	2	1	2	1	1	1
OG0007527	seq2883	Secretome Protein	1	0	1	1	1	1	1	1	1
OG0000172	seq2927	Secretome Protein	3	2	3	2	2	2	2	2	2
OG0000180	seq2992	CAZyme	3	0	3	3	2	3	1	2	3
OG0008686	seq2994	Secretome Protein	2	0	1	1	0	1	0	0	1
OG0000131	seq3050	CAZyme	3	2	3	3	2	2	2	2	3
OG0008720	seq3072	Secretome Protein	2	0	1	1	0	1	0	0	1
OG0005059	seq3092	Secretome Protein	1	1	1	1	1	1	1	1	1
OG0005538	seq3096	Secretome Protein	1	1	1	1	1	1	1	1	1
OG0001990	seq3123	Secretome Protein	1	1	1	1	1	1	1	1	1
OG0008381	seq3130	Secretome Protein	1	0	0	1	1	1	1	1	1
OG0003732	seq3139	Secretome Protein	1	1	1	1	1	1	1	1	1
OG0004502	seq3142	CAZyme	1	1	1	1	1	1	1	1	1
OG0003585	seq3295	Secretome Protein	1	1	1	1	1	1	1	1	1
OG0006882	seq3299	Secretome Protein	1	0	1	1	0	1	0	1	3
OG0004677	seq3313	Secretome Protein	1	1	1	1	1	1	1	1	1
OG0000028	seq3372	Secretome Protein	5	2	6	5	5	6	5	5	5
OG0003093	seq3387	Secretome Protein	1	1	1	1	1	1	1	1	1
OG0000480	seq3444	CAZyme	2	1	2	2	1	2	1	1	2
OG0000402	seq3470	Secretome Protein	16	0	0	0	0	0	0	0	0
OG0000049	seq3504	Secretome Protein	5	3	4	6	0	6	0	1	7
OG0004198	seq3578	Secretome Protein	1	1	1	1	1	1	1	1	1
OG0000022	seq3583	CAZyme	4	5	4	3	5	9	6	3	9
OG0001634	seq3589	Secretome Protein	1	1	1	1	1	1	1	1	1
OG0001275	seq3606	Secretome Protein	1	1	1	1	2	1	1	1	1
OG0006754	seq3639	Secretome Protein	1	0	1	1	1	1	1	1	1
OG0000844	seq3645	Secretome Protein	2	1	1	2	1	1	1	0	2
OG0005041	seq3680	Secretome Protein	1	1	1	1	1	1	1	1	1
OG0000066	seq3685	Secretome Protein	7	1	7	7	1	2	0	0	4
OG0005865	seq3729	Secretome Protein	1	1	1	1	1	1	1	1	1
OG0000046	seq3741	CAZyme	4	1	4	4	4	4	4	4	4
OG0004564	seq3744	Secretome Protein	1	1	1	1	1	1	1	1	1
OG0004846	seq376	CAZyme	1	1	1	1	1	1	1	1	1
OG0001238	seq3840	Secretome Protein	1	1	1	1	1	2	1	1	1
OG0007153	seq3843	Secretome Protein	1	0	1	1	1	1	1	1	1
OG0008238	seq3891	Secretome Protein	1	0	1	1	1	1	1	0	1
OG0004476	seq3908	Secretome Protein	1	1	1	1	1	1	1	1	1
OG0001328	seq3969	Secretome Protein	1	1	2	1	1	1	1	1	1
OG0002888	seq4056	Secretome Protein	1	1	1	1	1	1	1	1	1
OG0003767	seq4100	Secretome Protein	1	1	1	1	1	1	1	1	1
OG0000491	seq4162	Secretome Protein	3	1	5	2	0	2	0	0	1
OG0004020	seq4175	Secretome Protein	1	1	1	1	1	1	1	1	1
OG0001406	seq4195	Secretome Protein	2	1	1	1	1	1	1	1	1
OG0004300	seq4205	Secretome Protein	1	1	1	1	1	1	1	1	1
OG0000900	seq4213	CAZyme	2	1	1	1	1	2	1	1	1
OG0001992	seq4223	Secretome Protein	1	1	1	1	1	1	1	1	1
OG0009435	seq4303	Secretome Protein	1	0	1	0	0	1	0	0	1
OG0007294	seq4351	CAZyme	1	0	1	1	1	1	1	1	1
OG0002532	seq4477	Secretome Protein	1	1	1	1	1	1	1	1	1
OG0004163	seq4501	Secretome Protein	1	1	1	1	1	1	1	1	1
OG0004942	seq4502	Secretome Protein	1	1	1	1	1	1	1	1	1
OG0002094	seq4509	Secretome Protein	1	1	1	1	1	1	1	1	1
OG0001561	seq4511	Secretome Protein	1	1	1	1	1	1	1	1	1
OG0005230	seq4545	Secretome Protein	1	1	1	1	1	1	1	1	1
OG0009078	seq4564	Secretome Protein	1	0	1	1	0	1	0	0	1
OG0003436	seq4579	Secretome Protein	1	1	1	1	1	1	1	1	1
OG0004562	seq4597	Secretome Protein	1	1	1	1	1	1	1	1	1
OG0008861	seq4610	CAZyme	1	2	1	1	0	0	0	0	0
OG0005729	seq4623	Secretome Protein	1	1	1	1	1	1	1	1	1
OG0000845	seq4658	Secretome Protein	1	1	1	1	1	2	1	1	2
OG0004883	seq4677	Secretome Protein	1	1	1	1	1	1	1	1	1
OG0006213	seq4699	Secretome Protein	1	0	4	3	0	0	0	0	1
OG0004305	seq4780	Secretome Protein	1	1	1	1	1	1	1	1	1
OG0008042	seq4786	Secretome Protein	1	1	0	1	1	1	0	1	1
OG0004134	seq4810	Secretome Protein	1	1	1	1	1	1	1	1	1
OG0000084	seq4811	Secretome Protein	24	0	0	0	1	0	1	0	1
OG0002336	seq4813	Secretome Protein	1	1	1	1	1	1	1	1	1
OG0010065	seq4860	Secretome Protein	1	0	1	1	0	0	0	0	0
OG0009102	seq4879	Secretome Protein	1	0	1	1	0	1	0	0	1
OG0000061	seq4881	CAZyme	3	2	3	3	3	6	3	3	4
OG0000178	seq4890	Secretome Protein	3	0	4	3	2	2	2	2	2
OG0003364	seq4912	Secretome Protein	1	1	1	1	1	1	1	1	1
OG0001626	seq4925	Secretome Protein	1	1	1	1	1	1	1	1	1
OG0000722	seq4971	Secretome Protein	2	1	3	1	1	1	1	1	1
OG0001405	seq5013	Secretome Protein	2	1	1	1	1	1	1	1	1
OG0008190	seq5018	Secretome Protein	1	0	1	1	1	1	1	0	1
OG0001818	seq5019	Secretome Protein	1	1	1	1	1	1	1	1	1
OG0000213	seq5090	Secretome Protein	2	2	2	2	2	2	2	2	2
OG0004572	seq5096	CAZyme	1	1	1	1	1	1	1	1	1
OG0006272	seq5099	Secretome Protein	1	0	1	1	1	2	1	1	1
OG0003528	seq5114	Secretome Protein	1	1	1	1	1	1	1	1	1
OG0000038	seq5128	Secretome Protein	5	2	4	4	4	5	5	4	4
OG0007705	seq5145	Secretome Protein	1	0	1	1	1	1	1	1	1
OG0000011	seq5178	CAZyme	5	4	13	1	4	14	2	2	16
OG0002550	seq5180	Secretome Protein	1	1	1	1	1	1	1	1	1
OG0003174	seq5183	Secretome Protein	1	1	1	1	1	1	1	1	1
OG0006047	seq5192	Secretome Protein	1	1	1	1	1	1	1	1	1
OG0000084	seq5208	Secretome Protein	24	0	0	0	1	0	1	0	1
OG0004702	seq5211	Secretome Protein	1	1	1	1	1	1	1	1	1
OG0001564	seq5252	Secretome Protein	1	1	1	1	1	1	1	1	1
OG0002201	seq5257	Secretome Protein	1	1	1	1	1	1	1	1	1
OG0000251	seq5266	Secretome Protein	3	1	2	3	0	3	1	0	5
OG0000299	seq5269	CAZyme	2	1	2	2	2	2	2	2	2
OG0006744	seq5317	Secretome Protein	1	0	1	1	1	1	1	1	1
OG0004983	seq5321	Secretome Protein	1	1	1	1	1	1	1	1	1
OG0000776	seq5345	Secretome Protein	1	1	1	2	1	2	1	1	1
OG0001136	seq5346	CAZyme	1	1	1	1	1	2	1	1	1
OG0003102	seq5371	Secretome Protein	1	1	1	1	1	1	1	1	1
OG0004126	seq5385	Secretome Protein	1	1	1	1	1	1	1	1	1
OG0004381	seq5445	Secretome Protein	1	1	1	1	1	1	1	1	1
OG0002249	seq5487	Secretome Protein	1	1	1	1	1	1	1	1	1
OG0000854	seq5544	Secretome Protein	2	1	1	3	1	0	1	1	1
OG0005562	seq5571	Secretome Protein	1	1	1	1	1	1	1	1	1
OG0002575	seq5582	Secretome Protein	1	1	1	1	1	1	1	1	1
OG0000478	seq5590	Secretome Protein	2	2	3	1	1	1	1	1	2
OG0007825	seq5592	Secretome Protein	1	0	1	1	1	1	1	1	1
OG0001357	seq5617	Secretome Protein	1	1	1	1	1	2	1	1	1
OG0000086	seq5624	CAZyme	3	5	3	3	2	3	2	2	3
OG0002568	seq5645	Secretome Protein	1	1	1	1	1	1	1	1	1
OG0002095	seq5714	Secretome Protein	1	1	1	1	1	1	1	1	1
OG0002169	seq5722	Secretome Protein	1	1	1	1	1	1	1	1	1
OG0004062	seq5751	Secretome Protein	1	1	1	1	1	1	1	1	1
OG0006175	seq5760	Secretome Protein	1	1	1	1	1	1	1	1	1
OG0003929	seq5764	Secretome Protein	1	1	1	1	1	1	1	1	1
OG0005179	seq5784	Secretome Protein	1	1	1	1	1	1	1	1	1
OG0000404	seq5797	Secretome Protein	2	1	2	2	1	2	1	1	3
OG0001489	seq5798	Secretome Protein	1	0	1	1	1	1	1	1	3
OG0009061	seq5809	Secretome Protein	1	0	1	1	0	1	0	0	1
OG0000681	seq5819	Secretome Protein	2	2	1	1	2	1	1	1	1
OG0003598	seq5826	Secretome Protein	1	1	1	1	1	1	1	1	1
OG0008522	seq5859	CAZyme	1	1	1	1	0	1	0	0	1
OG0000086	seq5872	CAZyme	3	5	3	3	2	3	2	2	3
OG0000049	seq5911	Secretome Protein	5	3	4	6	0	6	0	1	7
OG0004843	seq5929	Secretome Protein	1	1	1	1	1	1	1	1	1
OG0006160	seq603	CAZyme	1	1	1	1	1	1	1	1	1
OG0002983	seq6059	Secretome Protein	1	1	1	1	1	1	1	1	1
OG0004516	seq6110	Secretome Protein	1	1	1	1	1	1	1	1	1
OG0005191	seq6166	Secretome Protein	1	1	1	1	1	1	1	1	1
OG0004073	seq6204	Secretome Protein	1	1	1	1	1	1	1	1	1
OG0003490	seq6212	Secretome Protein	1	1	1	1	1	1	1	1	1
OG0001112	seq6224	Secretome Protein	1	1	1	1	2	1	1	1	1
OG0002171	seq6227	Secretome Protein	1	1	1	1	1	1	1	1	1
OG0005159	seq6244	Secretome Protein	1	1	1	1	1	1	1	1	1
OG0008597	seq6275	CAZyme	1	0	1	1	1	0	0	1	1
OG0000409	seq6279	CAZyme	1	7	1	1	1	1	1	1	1
OG0008097	seq634	Secretome Protein	2	1	1	1	0	1	0	0	1
OG0004498	seq6360	CAZyme	1	1	1	1	1	1	1	1	1
OG0005602	seq6375	Secretome Protein	1	1	1	1	1	1	1	1	1
OG0004142	seq6397	Secretome Protein	1	1	1	1	1	1	1	1	1
OG0004115	seq6420	Secretome Protein	1	1	1	1	1	1	1	1	1
OG0002783	seq6434	Secretome Protein	1	1	1	1	1	1	1	1	1
OG0004924	seq6453	Secretome Protein	1	1	1	1	1	1	1	1	1
OG0006386	seq6469	Secretome Protein	1	1	1	1	1	1	1	0	1
OG0006060	seq6477	Secretome Protein	1	1	1	1	1	1	1	1	1
OG0003308	seq6483	Secretome Protein	1	1	1	1	1	1	1	1	1
OG0005811	seq6485	Secretome Protein	1	1	1	1	1	1	1	1	1
OG0006118	seq6512	Secretome Protein	1	1	1	1	1	1	1	1	1
OG0000999	seq6566	Secretome Protein	1	1	2	1	1	1	1	1	1
OG0005840	seq6576	Secretome Protein	1	1	1	1	1	1	1	1	1
OG0002845	seq6610	Secretome Protein	1	1	1	1	1	1	1	1	1
OG0004774	seq6613	Secretome Protein	1	1	1	1	1	1	1	1	1
OG0005805	seq6617	Secretome Protein	1	1	1	1	1	1	1	1	1
OG0000000	seq6715	Secretome Protein	12	21	12	13	11	25	9	8	21
OG0003164	seq6718	Secretome Protein	1	1	1	1	1	1	1	1	1
OG0005650	seq6724	Secretome Protein	1	1	1	1	1	1	1	1	1
OG0005229	seq6737	Secretome Protein	1	1	1	1	1	1	1	1	1
OG0007315	seq6738	Secretome Protein	1	0	1	1	1	1	1	1	1
OG0001811	seq6780	CAZyme	1	1	1	1	1	1	1	1	1
OG0006225	seq6794	Secretome Protein	1	0	2	1	1	1	1	1	1
OG0007328	seq6795	Secretome Protein	1	0	1	1	1	1	1	1	1
OG0004819	seq6807	Secretome Protein	1	1	1	1	1	1	1	1	1
OG0000708	seq6809	CAZyme	2	1	2	2	1	1	1	1	1
OG0001972	seq6831	Secretome Protein	1	1	1	1	1	1	1	1	1
OG0003883	seq6867	Secretome Protein	1	1	1	1	1	1	1	1	1
OG0002543	seq6870	Secretome Protein	1	1	1	1	1	1	1	1	1
OG0000238	seq6877	Secretome Protein	2	2	2	2	2	2	2	2	2
OG0007098	seq6897	Secretome Protein	1	0	1	1	1	1	1	1	1
OG0001365	seq6921	Secretome Protein	1	1	1	1	1	1	1	1	2
OG0001427	seq6943	CAZyme	1	1	1	1	1	1	1	1	2
OG0001422	seq6947	Secretome Protein	1	1	1	1	2	1	1	1	1
OG0009702	seq695	Secretome Protein	1	0	0	0	1	0	1	1	0
OG0005395	seq6958	Secretome Protein	1	1	1	1	1	1	1	1	1
OG0002175	seq6972	Secretome Protein	1	1	1	1	1	1	1	1	1
OG0005503	seq6994	Secretome Protein	1	1	1	1	1	1	1	1	1
OG0007891	seq7	Secretome Protein	1	0	1	1	1	1	1	1	1
OG0004240	seq7000	Secretome Protein	1	1	1	1	1	1	1	1	1
OG0002230	seq7012	Secretome Protein	1	1	1	1	1	1	1	1	1
OG0000327	seq7013	Secretome Protein	2	1	2	2	2	2	2	2	2
OG0000820	seq7042	Secretome Protein	1	1	1	1	3	1	1	1	1
OG0003072	seq7066	Secretome Protein	1	1	1	1	1	1	1	1	1
OG0000245	seq7067	CAZyme	2	1	2	2	2	2	2	2	3
OG0001723	seq7070	Secretome Protein	1	1	1	1	1	1	1	1	1
OG0004165	seq7089	Secretome Protein	1	1	1	1	1	1	1	1	1
OG0005276	seq7095	Secretome Protein	1	1	1	1	1	1	1	1	1
OG0003957	seq7097	Secretome Protein	1	1	1	1	1	1	1	1	1
OG0007058	seq7110	CAZyme	1	0	1	1	1	1	1	1	1
OG0007799	seq7166	Secretome Protein	1	0	1	1	1	1	1	1	1
OG0005822	seq7187	Secretome Protein	1	1	1	1	1	1	1	1	1
OG0002549	seq7198	Secretome Protein	1	1	0	1	2	1	1	1	1
OG0000387	seq7201	CAZyme	2	0	2	2	2	2	2	2	2
OG0001813	seq7212	Secretome Protein	1	1	1	1	1	1	1	1	1
OG0004201	seq7213	Secretome Protein	1	1	1	1	1	1	1	1	1
OG0006907	seq7236	Secretome Protein	1	0	1	1	1	1	1	1	1
OG0000701	seq7253	Secretome Protein	1	1	1	1	1	1	2	2	2
OG0006630	seq7258	Secretome Protein	1	1	1	0	1	1	1	1	1
OG0004576	seq7279	CAZyme	1	1	1	1	1	1	1	1	1
OG0003904	seq7289	Secretome Protein	1	1	1	1	1	1	1	1	1
OG0001965	seq7291	Secretome Protein	1	1	1	1	1	1	1	1	1
OG0005984	seq7302	Secretome Protein	1	1	1	1	1	1	1	1	1
OG0000402	seq7329	Secretome Protein	16	0	0	0	0	0	0	0	0
OG0002903	seq7347	Secretome Protein	1	1	1	1	1	1	1	1	1
OG0002010	seq7416	Secretome Protein	1	1	1	1	1	1	1	1	1
OG0000964	seq7423	Secretome Protein	2	0	2	2	1	1	1	1	1
OG0008035	seq7435	CAZyme	1	4	1	1	0	0	0	0	0
OG0009345	seq7440	CAZyme	1	1	1	1	0	0	0	0	0
OG0001257	seq7462	Secretome Protein	1	1	2	1	1	1	1	1	1
OG0000005	seq7488	Secretome Protein	10	5	3	12	5	17	6	6	19
OG0001677	seq7533	CAZyme	1	1	1	1	1	1	1	1	1
OG0006664	seq7534	Secretome Protein	1	1	0	1	1	1	1	1	1
OG0001909	seq7551	Secretome Protein	1	1	1	1	1	1	1	1	1
OG0000480	seq7567	CAZyme	2	1	2	2	1	2	1	1	2
OG0001128	seq7595	Secretome Protein	1	1	2	1	0	3	0	0	2
OG0008871	seq7616	Secretome Protein	1	1	1	0	0	1	0	0	1
OG0006068	seq7622	Secretome Protein	1	1	1	1	1	1	1	1	1
OG0000466	seq7634	CAZyme	2	2	2	1	1	2	1	1	2
OG0005563	seq7649	CAZyme	1	1	1	1	1	1	1	1	1
OG0004954	seq7655	Secretome Protein	1	1	1	1	1	1	1	1	1
OG0005411	seq7657	CAZyme	1	1	1	1	1	1	1	1	1
OG0006016	seq7667	Secretome Protein	1	1	1	1	1	1	1	1	1
OG0004307	seq7676	Secretome Protein	1	1	1	1	1	1	1	1	1
OG0005946	seq7696	Secretome Protein	1	1	1	1	1	1	1	1	1
OG0000473	seq7725	CAZyme	2	1	2	2	1	2	1	1	2
OG0008412	seq7739	CAZyme	1	2	1	1	0	1	0	0	0
OG0006548	seq7765	Secretome Protein	1	1	1	0	1	1	1	1	1
OG0006486	seq7793	CAZyme	1	4	1	0	0	1	0	0	1
OG0000769	seq7796	Secretome Protein	1	2	2	1	1	1	1	1	1
OG0000286	seq785	Secretome Protein	2	1	2	2	2	2	2	2	2
OG0003470	seq7858	Secretome Protein	1	1	1	1	1	1	1	1	1
OG0005459	seq7868	Secretome Protein	1	1	1	1	1	1	1	1	1
OG0005034	seq7877	Secretome Protein	1	1	1	1	1	1	1	1	1
OG0005576	seq7878	Secretome Protein	1	1	1	1	1	1	1	1	1
OG0007927	seq7882	Secretome Protein	1	0	1	1	1	1	1	1	1
OG0001604	seq7904	Secretome Protein	1	1	1	1	1	1	1	1	1
OG0003336	seq7907	Secretome Protein	1	1	1	1	1	1	1	1	1
OG0001724	seq791	Secretome Protein	1	1	1	1	1	1	1	1	1
OG0001738	seq7937	Secretome Protein	1	1	1	1	1	1	1	1	1
OG0000878	seq7977	Secretome Protein	1	1	1	1	2	1	2	1	1
OG0002918	seq7983	Secretome Protein	1	1	1	1	1	1	1	1	1
OG0008014	seq7997	Secretome Protein	1	1	1	1	0	1	0	1	1
OG0004029	seq8013	Secretome Protein	1	1	1	1	1	1	1	1	1
OG0000086	seq8080	CAZyme	3	5	3	3	2	3	2	2	3
OG0002494	seq8096	Secretome Protein	1	1	1	1	1	1	1	1	1
OG0002635	seq8099	Secretome Protein	1	1	1	1	1	1	1	1	1
OG0003054	seq8100	CAZyme	1	1	1	1	1	1	1	1	1
OG0001964	seq8109	Secretome Protein	1	1	1	1	1	1	1	1	1
OG0000227	seq8169	CAZyme	2	4	2	2	1	2	1	1	3
OG0002681	seq8185	Secretome Protein	1	1	1	1	1	1	1	1	1
OG0006624	seq8194	Secretome Protein	1	1	1	1	0	1	1	1	1
OG0005228	seq8195	Secretome Protein	1	1	1	1	1	1	1	1	1
OG0005123	seq8251	Secretome Protein	1	1	1	1	1	1	1	1	1
OG0003053	seq8272	Secretome Protein	1	1	1	1	1	1	1	1	1
OG0006083	seq8295	Secretome Protein	1	1	1	1	1	1	1	1	1
OG0002662	seq8316	Secretome Protein	1	1	1	1	1	1	1	1	1
OG0005361	seq8320	CAZyme	1	1	1	1	1	1	1	1	1
OG0003718	seq8324	Secretome Protein	1	1	1	1	1	1	1	1	1
OG0003408	seq8327	CAZyme	1	1	1	1	1	1	1	1	1
OG0001265	seq8346	Secretome Protein	1	2	1	1	1	1	1	1	1
OG0000156	seq8376	Secretome Protein	2	0	2	4	3	3	3	1	3
OG0006649	seq8431	Secretome Protein	1	1	0	1	1	1	1	1	1
OG0003041	seq8449	Secretome Protein	1	1	1	1	1	1	1	1	1
OG0004676	seq8451	Secretome Protein	1	1	1	1	1	1	1	1	1
OG0001097	seq8472	Secretome Protein	1	2	1	1	1	1	1	1	1
OG0001956	seq8489	Secretome Protein	1	1	1	1	1	1	1	1	1
OG0002709	seq8503	Secretome Protein	1	1	1	1	1	1	1	1	1
OG0004654	seq8510	Secretome Protein	1	1	1	1	1	1	1	1	1
OG0001064	seq8535	CAZyme	2	1	1	1	1	1	1	1	1
OG0005474	seq8552	Secretome Protein	1	1	1	1	1	1	1	1	1
OG0006821	seq8553	CAZyme	1	0	1	1	1	1	1	1	1
OG0001036	seq8564	Secretome Protein	1	1	1	1	1	2	1	1	1
OG0000699	seq8574	Secretome Protein	2	2	1	1	2	1	1	1	1
OG0000097	seq8627	CAZyme	3	1	3	3	3	3	3	3	3
OG0002534	seq8632	Secretome Protein	1	1	1	1	1	1	1	1	1
OG0003355	seq8649	Secretome Protein	1	1	1	1	1	1	1	1	1
OG0004373	seq8659	Secretome Protein	1	1	1	1	1	1	1	1	1
OG0001452	seq8663	Secretome Protein	1	1	1	1	1	1	1	1	2
OG0007272	seq8714	CAZyme	1	0	1	1	1	1	1	1	1
OG0000309	seq8715	Secretome Protein	2	1	2	2	2	2	2	2	2
OG0002455	seq8736	Secretome Protein	1	1	1	1	1	1	1	1	1
OG0002982	seq8737	Secretome Protein	1	1	1	1	1	1	1	1	1
OG0005215	seq8746	Secretome Protein	1	1	1	1	1	1	1	1	1
OG0004430	seq8758	Secretome Protein	1	1	1	1	1	1	1	1	1
OG0004756	seq8761	Secretome Protein	1	1	1	1	1	1	1	1	1
OG0000110	seq8763	CAZyme	2	5	2	2	2	5	1	1	4
OG0000402	seq8764	Secretome Protein	16	0	0	0	0	0	0	0	0
OG0004558	seq8776	Secretome Protein	1	1	1	1	1	1	1	1	1
OG0006019	seq8778	Secretome Protein	1	1	1	1	1	1	1	1	1
OG0003083	seq8793	Secretome Protein	1	1	1	1	1	1	1	1	1
OG0000690	seq8794	CAZyme	2	2	1	2	1	1	1	1	1
OG0000117	seq8830	CAZyme	3	0	3	3	3	3	3	3	3
OG0006886	seq8869	CAZyme	1	0	1	1	1	1	1	1	1
OG0000570	seq8872	Secretome Protein	1	2	2	1	1	2	1	1	2
OG0006036	seq8877	Secretome Protein	1	1	1	1	1	1	1	1	1
OG0001429	seq8893	Secretome Protein	1	1	1	1	2	1	1	1	1
OG0005973	seq8938	CAZyme	1	1	1	1	1	1	1	1	1
OG0006461	seq8939	Secretome Protein	1	1	1	1	1	1	1	0	1
OG0001451	seq8946	Secretome Protein	1	1	1	1	2	1	1	1	1
OG0006295	seq9014	Secretome Protein	1	0	1	1	1	1	1	1	2
OG0005006	seq9023	Secretome Protein	1	1	1	1	1	1	1	1	1
OG0000061	seq9059	CAZyme	3	2	3	3	3	6	3	3	4
OG0002583	seq9080	Secretome Protein	1	1	1	1	1	1	1	1	1
OG0000516	seq909	CAZyme	2	0	3	2	1	2	1	1	2
OG0001955	seq9103	Secretome Protein	1	1	1	1	1	1	1	1	1
OG0005491	seq9135	Secretome Protein	1	1	1	1	1	1	1	1	1
OG0004255	seq9161	Secretome Protein	1	1	1	1	1	1	1	1	1
OG0000897	seq9171	Secretome Protein	2	1	2	4	0	1	0	0	1
OG0000551	seq9175	CAZyme	1	3	1	1	1	2	1	1	2
OG0000526	seq92	Secretome Protein	3	0	3	3	0	2	0	1	2
OG0000466	seq9258	CAZyme	2	2	2	1	1	2	1	1	2
OG0003833	seq9269	Secretome Protein	1	1	1	1	1	1	1	1	1
OG0000244	seq9295	CAZyme	2	1	3	2	2	2	2	2	2
OG0001085	seq9309	Secretome Protein	1	1	1	1	2	1	1	1	1
OG0000423	seq9324	Secretome Protein	2	1	2	2	2	1	2	2	1
OG0001213	seq9332	Secretome Protein	1	2	1	1	1	1	1	1	1
OG0004857	seq9347	Secretome Protein	1	1	1	1	1	1	1	1	1
OG0003129	seq9415	Secretome Protein	1	1	1	1	1	1	1	1	1
OG0003938	seq9442	Secretome Protein	1	1	1	1	1	1	1	1	1
OG0004736	seq9444	Secretome Protein	1	1	1	1	1	1	1	1	1
OG0002745	seq9479	Secretome Protein	1	1	1	1	1	1	1	1	1
OG0004404	seq9506	Secretome Protein	1	1	1	1	1	1	1	1	1
OG0001057	seq9512	CAZyme	1	2	1	1	1	1	1	1	1
OG0000131	seq9516	CAZyme	3	2	3	3	2	2	2	2	3
OG0000480	seq9526	CAZyme	2	1	2	2	1	2	1	1	2
OG0000480	seq9527	CAZyme	2	1	2	2	1	2	1	1	2
OG0007157	seq9535	Secretome Protein	1	0	1	1	1	1	1	1	1
OG0001333	seq9566	Secretome Protein	1	1	1	1	1	1	2	1	1
OG0005823	seq9567	CAZyme	1	1	1	1	1	1	1	1	1
OG0005897	seq9569	Secretome Protein	1	1	1	1	1	1	1	1	1
OG0001418	seq9623	Secretome Protein	1	1	1	1	2	1	1	1	1
OG0001652	seq9668	CAZyme	1	1	1	1	1	1	1	1	1
OG0005549	seq9682	Secretome Protein	1	1	1	1	1	1	1	1	1
OG0001432	seq9686	CAZyme	1	1	1	1	2	1	1	1	1
OG0005951	seq9736	Secretome Protein	1	1	1	1	1	1	1	1	1
OG0000188	seq9774	Secretome Protein	2	3	2	2	2	2	2	2	2
OG0000796	seq9775	Secretome Protein	1	1	3	1	1	1	1	1	1
OG0004359	seq9776	Secretome Protein	1	1	1	1	1	1	1	1	1
OG0004821	seq9780	CAZyme	1	1	1	1	1	1	1	1	1
OG0000237	seq9791	Secretome Protein	2	2	2	2	2	2	2	2	2
OG0002466	seq9805	Secretome Protein	1	1	1	1	1	1	1	1	1
OG0007757	seq9817	Secretome Protein	1	0	1	1	1	1	1	1	1
OG0005442	seq9822	Secretome Protein	1	1	1	1	1	1	1	1	1
OG0000414	seq9863	CAZyme	2	2	3	2	2	1	1	1	1
OG0003775	seq9884	Secretome Protein	1	1	1	1	1	1	1	1	1
OG0007197	seq9974	Secretome Protein	1	0	1	1	1	1	1	1	1
OG0000175	seq3485	FT	2	0	3	3	2	3	2	2	3
OG0004345	seq3520	FT	1	1	1	1	1	1	1	1	1
OG0002964	seq6176	FT	1	1	1	1	1	1	1	1	1
OG0001528	seq6238	FT	1	0	1	1	1	3	1	1	1
OG0004602	seq7151	FT	1	1	1	1	1	1	1	1	1
OG0002860	seq8572	FT	1	1	1	1	1	1	1	1	1
OG0003755	seq8626	FT	1	1	1	1	1	1	1	1	1

## Sheet: Biomass Composition
Component	SCS (% m/m)	ECB (% m/m)
Ashes	2.09	2.20
Xylan	55.92	57.47
Arabinan	5.77	3.17
Galactan	ND	ND
Manan	ND	ND
Soluble lignin	2.54	2.26
Insoluble lignin	30.53	32.49
Total lignin	33.07	34.75
Acetyl	0.59	0.38
Composition of steam-explosion pretreated sugarcane straw (SCS) and energy cane (ECB) according to NREL standards (Sluiter et al. 2011).
*ND = non-detected

## Sheet: Secretome - Full
				ANOVA Test		Normalized Spectrum Counts		Normalized Spectrum Counts			Normalized Spectrum Counts	Normalized Spectrum Counts
Identified Proteins (691)	Annotation	CAZy Family	Molecular Weight		Sugarcane 96h	Sugarcane 120h	Sugarcane 144h	Energy Cane 96h	Energy Cane 120h	Energy Cane 144h	Avicel 72h	Glucose 72h
seq4100	26S proteasome regulatory subunit S5A, multiubiquitin chain binding protein	Not defined	30 kDa	0% (0,47)	0	0	0	0	0	0	0.8	0
seq8099	5-methyltetrahydropteroyltriglutamate--homocysteine S-methyltransferase	Not defined	100 kDa	0% (0,59)	0.3	0	0.2	0.8	0	0	0	0
seq5590	Aaa ATPase domain containing protein	Not defined	143 kDa	0% (0,47)	0	0	0	0	0	0	0	0.8
seq5751	Abhydrolase domain-containing protein	Not defined	56 kDa	0% (0,47)	0	0	0	0	0	0	0.8	0
seq7212	Aconitate hydratase	Not defined	113 kDa	95% (0,010)	0	0	0	0	0	0	0	1.6
seq9444	Actin	Not defined	42 kDa	0% (0,47)	0	0	0	0	0	0	1.6	0
seq6610	Aerobactin siderophore biosynthesis protein iucB	Not defined	62 kDa	0% (0,47)	0	0	0	0	0	0	0.8	0
seq2883	Alcohol dehydrogenase	Not defined	29 kDa	0% (0,47)	0	0	0	0	0	0	0	1.8
seq3372	Aldehyde dehydrogenase	Not defined	58 kDa	0% (0,47)	0	0	0	0	0	0	0	0.8
seq5145	Alpha/beta hydrolase fold domain containing protein	Not defined	38 kDa	0% (0,27)	1.1	0.4	0.5	0	0.4	0.2	0	0
seq4860	Amidohydrolase 3	Not defined	52 kDa	0% (0,47)	0	0	0	0	0	0	0	0.8
seq785	Amidohydrolase family protein	Not defined	58 kDa	0% (0,47)	0	0	0	0	0	0	0.8	0
seq5128	Amino acid transporter	Not defined	64 kDa	0% (0,47)	0	0	0	0	0	0	0.8	0
seq7796	Aminopeptidase	Not defined	99 kDa	0% (0,20)	0	0.4	1	0.3	0	0	0	0
seq4879	Aminotransferase class I and II	Not defined	28 kDa	0% (0,47)	0	0	0	0	0	0	0	0.8
seq2843	Animal haem peroxidase family protein	Not defined	73 kDa	0% (0,47)	0	0	0	0	0	0	0	1.8
seq1223	Ankyrin repeat protein	Not defined	18 kDa	0% (0,47)	0	0	0	0	0	0	0.8	0
seq8761	Arabinose 5-phosphate isomerase	Not defined	45 kDa	0% (0,47)	0	0	0	0	0	0	0	0.8
seq9324	Arginosuccinate synthetase-like protein	Not defined	47 kDa	0% (0,081)	0	0	0	0	0	0	0.8	1.6
seq4925	Armadillo-type fold domain containing protein	Not defined	100 kDa	0% (0,47)	0	0	0	0	0	0	0.8	0
seq8472	Arsenite translocating ATPase ArsA, putative	Not defined	38 kDa	0% (0,47)	0	0	0	0	0	0	0	1.8
seq6397	Asparagine synthetase domain containing protein 1	Not defined	65 kDa	0% (0,47)	0	0	0	0	0	0	1.6	0
seq1255	Aspartate racemace	Not defined	26 kDa	0% (0,47)	0	0	0	0	0	0	0	0.8
seq9776	Aspartate transaminase	Not defined	36 kDa	0% (0,47)	0	0	0	0	0	0	0	0.8
seq4564	Aspartic protease	Not defined	37 kDa	0% (0,38)	0	0	0.5	0.3	0.3	0.2	0	0
seq5090	Aspartyl protease	Not defined	43 kDa	0% (0,81)	0.3	0.2	0.5	0.3	0	0.2	0	0
seq7187	ATP citrate lyase subunit 1	Not defined	71 kDa	0% (0,47)	0	0	0	0	0	0	0.8	0
seq1755	ATPase Rpt3 of the 19S regulatory particle of the 26S proteasome	Not defined	33 kDa	0% (0,47)	0	0	0	0	0	0	0.8	0
seq4597	ATP-dependent permease MDL2	Not defined	87 kDa	0% (0,47)	0	0	0	0	0	0	0.8	0
seq9415	ATP-dependent RNA helicase DED1	Not defined	70 kDa	0% (0,52)	0	0	0	0	0.3	0	0.8	0
seq9774	Bifunctional carbamoylphosphate synthase/aspartate carbamoyltransferase	Not defined	244 kDa	0% (0,47)	0	0	0	0	0	0	0	0.8
seq7302	Biotin synthase	Not defined	44 kDa	0% (0,47)	0	0	0	0	0	0	0	0.8
seq5013	Branched-chain-amino-acid aminotransferase (Precursor)	Not defined	51 kDa	0% (0,47)	0	0	0	0	0	0	0	0.8
seq8431	BTB domain and ankyrin repeat containing protein	Not defined	176 kDa	0% (0,47)	0	0	0	0	0	0	0.8	0
seq8324	C2H2 finger domain protein, putative	Not defined	26 kDa	0% (0,47)	0	0	0	0	0	0	0	0.8
seq7878	C2H2 transcription factor (AmdA), putative	Not defined	94 kDa	0% (0,47)	0	0	0	0	0	0	0.8	0
seq6867	C6 finger domain protein	Not defined	103 kDa	0% (0,47)	0	0	0	0	0	0	0.8	0
seq2400	C6 transcription factor	Not defined	85 kDa	0% (0,47)	0	0	0	0	0	0	0	0.8
seq3130	C6 transcription factor	Not defined	88 kDa	0% (0,47)	0	0	0	0	0	0	0	0.8
seq7	C6 transcription factor, putative	Not defined	36 kDa	0% (0,47)	0	0	0	0	0	0	0	0.8
seq5582	C6 transcription factor, putative	Not defined	63 kDa	0% (0,47)	0	0	0	0	0	0	0.8	0
seq7166	C6 transcription factor, putative	Not defined	48 kDa	95% (0,010)	0	0	0	0	0	0	1.6	0
seq3072	C6 zinc finger domain protein	Not defined	60 kDa	0% (0,47)	0	0	0	0	0	0	0.8	0
seq4610	Carbohydrate esterase family 1 protein	CE1_CBM1.hmm	34 kDa	95% (0,0092)	1.9	1.4	1	3	3	3	0	0
seq7793	Carbohydrate esterase family 1 protein	CE1.hmm	24 kDa	0% (0,089)	0	0	0.2	0.5	0.4	0	0	0
seq9516	Carbohydrate esterase family 5 protein	CE5_CBM1.hmm	29 kDa	0% (0,11)	4.1	3	3	2	3.1	5.1	0	0
seq7110	Carbohydrate esterase family 5 protein	CE5.hmm	31 kDa	0% (0,19)	1	1.4	3.1	1	0.9	3.2	0.8	1.6
seq1734	Carbohydrate esterase family 5 protein	CE5.hmm	24 kDa	95% (0,00079)	0.3	0.2	1.2	2	0.9	1.1	0	0
seq3050	Carbohydrate esterase family 5 protein	CE5.hmm	25 kDa	95% (0,045)	0.3	0	1	0.5	0.4	0.7	0	0
seq9789	Carbohydrate-binding module family 48 protein	Not defined	37 kDa	0% (0,47)	0	0	0	0	0	0	0	0.8
seq3639	Carboxypeptidase A	Not defined	47 kDa	0% (0,39)	0	0	0	0.4	0.2	0.4	0	0
seq5269	Catalase D	AA2.hmm	86 kDa	0% (0,63)	0.3	0.5	0.5	0.2	0.2	0	0	0
seq7070	Cell cycle serine/threonine-protein kinase CDC5/MSD2	Not defined	113 kDa	0% (0,47)	0	0	0	0	0	0	0	0.8
seq6994	Cell differentiation family protein	Not defined	43 kDa	0% (0,47)	0	0	0	0	0	0	0.8	0
seq3744	Centractin	Not defined	24 kDa	0% (0,47)	0	0	0	0	0	0	0.8	0
seq8627	Chitinase	GH18.hmm	46 kDa	95% (0,0029)	4	5.1	5.5	1.9	4.1	2.9	0	0
seq6972	Chromosome segregation protein	Not defined	158 kDa	0% (0,47)	0	0	0	0	0	0	0	0.8
seq6375	CHY zinc finger domain protein	Not defined	78 kDa	0% (0,47)	0	0	0	0	0	0	0.8	0
seq4502	Clumping factor B	Not defined	90 kDa	0% (0,47)	0	0	0	0	0	0	0	0.8
seq4579	Coiled-coil domain-containing protein MTMR15	Not defined	99 kDa	0% (0,47)	0	0	0	0	0	0	0.8	0
seq3606	COP9 signalosome subunit 6 (CsnF), putative	Not defined	53 kDa	0% (0,47)	0	0	0	0	0	0	0	0.8
seq5114	Coronin	Not defined	74 kDa	0% (0,47)	0	0	0	0	0	0	0	0.8
seq5183	COX1 assembly protein Shy1, putative	Not defined	37 kDa	0% (0,47)	0	0	0	0	0	0	0	0.8
seq5764	CPSF A subunit region	Not defined	128 kDa	0% (0,47)	0	0	0	0	0	0	0.8	0
seq7655	Cullin binding protein CanA	Not defined	147 kDa	0% (0,52)	0.3	0.9	0	0	0	0	0	0
seq3685	Cyclohexanone monooxygenase	Not defined	60 kDa	0% (0,47)	0	0	0	0	0	0	0.8	0
seq2235	Cytidine and deoxycytidylate deaminase zinc-binding region	Not defined	19 kDa	0% (0,47)	0	0	0	0	0	0	0	1.8
seq3729	Cytochrome c oxidase, subunit VIb	Not defined	15 kDa	0% (0,47)	0	0	0	0	0	0	0.8	0
seq6617	DEAD/DEAH box helicase	Not defined	200 kDa	0% (0,47)	0	0	0	0	0	0	0.8	0
seq1976	Dehydratase family protein	Not defined	64 kDa	0% (0,47)	0	0	0	0	0	0	0.8	0
seq2768	Dimeric dihydrodiol dehydrogenase	GH109.hmm	43 kDa	0% (0,47)	0	0	0	0	0	0	0.8	0
seq3843	Dimethylaniline monooxygenase (N-oxide forming)	Not defined	56 kDa	0% (0,47)	0	0	0	0	0	0	0	0.8
seq8535	Dipeptidyl aminopeptidase	CE10.hmm	101 kDa	95% (0,00013)	0	0.3	1	0	0	0	0	0
seq6566	DNA-directed RNA polymerase	Not defined	193 kDa	0% (0,47)	0	0	0	0	0	0	0.8	0
seq4223	Double-strand-break repair protein rad21	Not defined	69 kDa	0% (0,47)	0	0	0	0	0	0	0.8	0
seq8251	DYNACTIN ro-3	Not defined	151 kDa	0% (0,47)	0	0	0	0	0	0	0	0.8
seq9479	Dynamin GTPase (Msp1), putative	Not defined	97 kDa	0% (0,51)	0	0	0	0	0.2	0	0.8	0
seq9506	Dynein heavy chain	Not defined	495 kDa	95% (0,037)	0	0	0	0	0	0	0	2.6
seq5252	E1-like activating enzyme	Not defined	77 kDa	0% (0,47)	0	0	0	0	0	0	0	0.8
seq8552	E3 ubiquitin-protein ligase	Not defined	92 kDa	0% (0,47)	0	0	0	0	0	0	0.8	0
seq1635	Eliciting plant response-like protein	Not defined	15 kDa	0% (0,37)	0.4	0.5	0.7	0.3	0	0.4	0	0
seq5859	Endo alpha-1,4 polygalactosaminidase precusor	GH114.hmm	36 kDa	0% (0,52)	0	0.3	0	0.2	0	0	0	1.8
seq7534	Endosome-associated ubiquitin isopeptidase (AmsH), putative	Not defined	62 kDa	0% (0,47)	0	0	0	0	0	0	0	0.8
seq3891	Eukaryotic aspartyl protease	Not defined	54 kDa	0% (0,47)	0	0	0	0	0	0	0	0.8
seq9442	Eukaryotic translation initiation factor 3 subunit G	Not defined	32 kDa	0% (0,47)	0	0	0	0	0	0	0	0.8
seq8013	Exocyst complex subunit	Not defined	57 kDa	0% (0,47)	0	0	0	0	0	0	0.8	0
seq8714	Expansin module family protein	CBM1.hmm	35 kDa	95% (0,012)	3.5	5.2	3.8	3.9	4.5	2.7	0	0
seq7551	Expression library immunization antigen 1	Not defined	24 kDa	95% (0,010)	0	0	0	0	0	0	3.2	0
seq3578	Extracellular aldonolactonase	Not defined	43 kDa	0% (0,66)	0.3	0.7	0.5	0.5	0.2	1.9	0	0
seq9805	Extracellular matrix protein	Not defined	23 kDa	0% (0,94)	0.3	0.7	1	0.7	0.3	0.4	0.8	0.8
seq7616	Extracellular tungstate binding protein, putative	Not defined	33 kDa	95% (0,010)	0	0	0	0	0	0	0	1.6
seq1710	FAD binding domain protein	AA7.hmm	52 kDa	0% (0,47)	0	0	0	0	0	0	0	0.8
seq9884	FAD binding domain-containing protein	Not defined	50 kDa	0% (0,47)	0	0	0	0	0	0	0.8	0
seq7462	Fatty acid synthase alpha subunit	Not defined	204 kDa	95% (0,010)	0	0	0	0	0	0	0	1.6
seq5929	Fructosamine kinase	Not defined	35 kDa	0% (0,47)	0	0	0	0	0	0	0	0.8
seq634	Fucose-specific lectin	Not defined	31 kDa	0% (0,47)	0	0	0	0	0	0	0	0.8
seq7488	Function: co-expression of het-e and het-c lead to cell death	Not defined	106 kDa	0% (0,47)	0	0	0	0	0	0	0.8	0
seq5257	Fungal specific transcription factor	Not defined	41 kDa	0% (0,47)	0	0	0	0	0	0	0.8	0
seq7622	Fungal specific transcription factor domain-containing protein	Not defined	89 kDa	0% (0,53)	0	0	0	0	0	0	0.8	1.8
seq7236	Fungal transcriptional regulatory protein	Not defined	72 kDa	0% (0,47)	0	0	0	0	0	0	0.8	0
seq7253	Fungal transcriptional regulatory protein	Not defined	69 kDa	0% (0,15)	0	0	0	0	0	0	0	4.4
seq6212	G1/S-specific cyclin Pcl5	Not defined	75 kDa	0% (0,47)	0	0	0	0	0	0	0	1.8
seq2242	Galactose permease	Not defined	64 kDa	0% (0,54)	0	0	0.4	0	0	0	0	0.8
seq3092	GIY-YIG catalytic domain containing protein	Not defined	34 kDa	0% (0,47)	0	0	0	0	0	0	0	1.8
seq6809	Glucan 1,4-alpha-glucosidase	GH15.hmm	70 kDa	0% (0,14)	1.4	2	2.5	1.1	2.7	0.7	1.5	0
seq9822	Glutaminase GtaA	Not defined	77 kDa	95% (< 0,00010)	9.2	8.6	16.7	11.4	13.1	15.9	4.7	5.1
seq1770	Glycine-rich cell wall structural protein 1	Not defined	28 kDa	0% (0,47)	0	0	0	0	0	0	0.8	0
seq7634	Glycoside hydrolase family 10 protein	GH10.hmm	35 kDa	95% (< 0,00010)	19.8	16.2	13.7	20.3	23.8	19.1	4.7	0
seq9258	Glycoside hydrolase family 10 protein	GH10.hmm	38 kDa	95% (0,00038)	2.3	6	8.1	12.2	9.2	6	1.6	0
seq6279	Glycoside hydrolase family 11 protein	GH11.hmm	24 kDa	95% (< 0,00010)	57.4	44.4	36.5	57.1	42	29.8	39.7	1.7
seq2992	Glycoside hydrolase family 11 protein	GH11_CBM1.hmm	30 kDa	0% (0,13)	3	1.4	1.1	2.2	1.2	2.1	0	0
seq9175	Glycoside hydrolase family 12 protein	GH12.hmm	25 kDa	95% (0,00094)	4.2	2.3	3	3.8	2.4	1.6	0	0
seq2645	Glycoside hydrolase family 16 protein	GH16.hmm	41 kDa	0% (0,21)	4.7	6.5	4	4.2	5.2	6.7	2.3	8.4
seq8327	Glycoside hydrolase family 16 protein	GH16_CBM18.hmm	49 kDa	95% (0,035)	0	0.2	1	0.2	0.2	0.2	1.6	0
seq8553	Glycoside hydrolase family 17 protein	Not defined	41 kDa	0% (0,16)	1	0.2	1.3	0.2	0.9	0.2	0	2.6
seq3583	Glycoside hydrolase family 18 protein	GH18.hmm	151 kDa	95% (0,014)	0.4	0.7	1.8	0.8	1.9	0.4	0	0
seq8830	Glycoside hydrolase family 2 protein	GH2.hmm	75 kDa	0% (0,47)	0	0	0	0	0	0	0.8	0
seq7725	Glycoside hydrolase family 2 protein	GH2.hmm	97 kDa	0% (0,13)	0	0	0.3	0.5	0.4	0	0	0
seq5096	Glycoside hydrolase family 27 protein	GH27.hmm	48 kDa	95% (0,0040)	0	1.1	0.2	1	0.7	0.5	0	0
seq9295	Glycoside hydrolase family 3 protein	GH3.hmm	65 kDa	0% (0,16)	3	0.6	1.2	1	1.3	4.9	0	0
seq9527	Glycoside hydrolase family 3 protein	GH3.hmm	66 kDa	95% (0,0068)	0	2.5	0.5	0.7	3.7	1.8	3.9	4.3
seq3444	Glycoside hydrolase family 3 protein	Not defined	67 kDa	95% (< 0,00010)	0.3	0	0	0	0.2	0	2.3	7.6
seq8100	Glycoside hydrolase family 3 protein	GH3.hmm	96 kDa	0% (0,47)	0	0	0	0	0	0	0.8	0
seq7567	Glycoside hydrolase family 3 protein	GH3.hmm	41 kDa	0% (0,084)	0	0	0	0	0	0	2.3	0.8
seq9863	Glycoside hydrolase family 31 protein	GH31.hmm	104 kDa	95% (0,00079)	0	0.2	0.5	0.7	1.6	0.4	0	0
seq7440	Glycoside hydrolase family 43 protein	GH43.hmm	20 kDa	0% (0,49)	0.4	0.5	0.5	0.5	0.5	2.1	0	0
seq5178	Glycoside hydrolase family 45 protein	GH45_CBM1.hmm	15 kDa	0% (0,12)	0.3	1.1	0.7	0.2	0.5	0	0	0
seq5872	Glycoside hydrolase family 5 protein	GH5_CBM1.hmm	44 kDa	0% (0,060)	2.9	2.2	4.4	2.2	3.1	2.2	3.1	0
seq8080	Glycoside hydrolase family 5 protein	GH5_CBM1.hmm	44 kDa	0% (0,25)	2.9	4.1	3.2	2.6	3.6	2.2	2.3	0
seq5624	Glycoside hydrolase family 5 protein	GH5.hmm	47 kDa	0% (0,47)	0	0	0	0	0	0	0.8	0
seq2794	Glycoside hydrolase family 5 protein	GH5.hmm	46 kDa	0% (0,54)	0	0.2	1	0.2	0	0	0	0
seq2725	Glycoside hydrolase family 5 protein	GH5.hmm	47 kDa	0% (0,47)	0	0	0	0	0	0	0.8	0
seq4351	Glycoside hydrolase family 5 protein	GH30.hmm	55 kDa	95% (0,0052)	0	1.3	0.8	1.8	1.4	0.7	7.8	0
seq8794	Glycoside hydrolase family 5 protein (Fragment)	GH5_CBM1.hmm	33 kDa	0% (0,12)	0.8	0.7	1.5	1.4	1.6	3	0	0
seq7201	Glycoside hydrolase family 54 protein	GH54.hmm	40 kDa	0% (0,27)	0.4	0.9	0.8	0.9	0.7	0.9	0	0
seq8763	Glycoside hydrolase family 55 protein	GH55.hmm	82 kDa	95% (0,0013)	2.3	4.7	3.5	1.5	5.1	6.7	0	0
seq603	Glycoside hydrolase family 6 protein	GH6.hmm	49 kDa	95% (0,00013)	29.4	21.4	20.1	28	26.4	19.1	3.9	1.8
seq376	Glycoside hydrolase family 61 protein	AA9_CBM1.hmm	40 kDa	95% (0,015)	2.3	2.7	4.2	4.8	4	2.4	0	0
seq8938	Glycoside hydrolase family 61 protein	AA9.hmm	27 kDa	0% (0,21)	0.7	1.4	0.9	1.8	0.5	0.9	0	0
seq8169	Glycoside hydrolase family 62 protein	GH62.hmm	41 kDa	95% (0,019)	1.3	0.5	1.2	1.3	0.9	0.9	0	0
seq1908	Glycoside hydrolase family 7 protein	GH7_CBM1.hmm	53 kDa	95% (< 0,00010)	48.2	54.9	40.8	40.5	44.5	54.7	9.4	0
seq2370	Glycoside hydrolase family 7 protein	GH7_CBM1.hmm	31 kDa	95% (0,0020)	4.1	4.7	5.6	3.4	5.2	2.9	0.8	0
seq9059	Glycoside hydrolase family 71 protein	GH71.hmm	47 kDa	0% (0,80)	0.6	0.2	0.8	0.6	0.2	0.2	0.8	0
seq7067	Glycoside hydrolase family 72 protein	GH72_CBM43.hmm	57 kDa	0% (0,46)	2.8	4.5	2.3	2.4	2.2	11.7	2.4	5.8
seq9512	Glycoside hydrolase family 72 protein	GH72.hmm	48 kDa	95% (0,033)	0	0.5	0.9	0	0.4	0	0	0
seq9567	Glycoside hydrolase family 72 protein	GH72.hmm	52 kDa	95% (0,017)	0	0.7	0.5	0	0	0	3.1	5.2
seq7649	Glycoside hydrolase family 74 protein	GH74_CBM1.hmm	88 kDa	95% (0,047)	2.1	2.9	1.5	2.7	1.8	3.2	0	0
seq3142	Glycoside hydrolase family 76 protein	GH76.hmm	63 kDa	0% (0,096)	1.3	1.1	1.1	1	1.3	0.9	0	0
seq3741	Glycoside hydrolase family 92 protein	GH92.hmm	89 kDa	0% (0,47)	0.3	0.2	0.7	0.3	0.4	0.2	0	0
seq8869	Glycoside hydrolase family 92 protein	GH92.hmm	89 kDa	0% (0,13)	1	1.9	0.8	0.4	1.5	0.7	0	0
seq7739	Glycoside hydrolase family 93 protein	GH93.hmm	45 kDa	0% (0,17)	0.6	0	0.5	0.9	1.5	0.5	0	0
seq9668	Glycosyltransferase family 34 protein	GT34.hmm	54 kDa	0% (0,47)	0	0	0	0	0	0	0	0.8
seq6360	Glycosyltransferase family 59 protein	GT59.hmm	76 kDa	0% (0,47)	0	0	0	0	0	0	0.8	0
seq9347	Golgi membrane protein	Not defined	79 kDa	0% (0,47)	0	0	0	0	0	0	0.8	0
seq4813	GPI anchored protein, putative	Not defined	20 kDa	0% (0,47)	0	0	0	0	0	0	0.8	0
seq1229	GPI anchored serine-threonine rich protein	Not defined	37 kDa	95% (0,037)	0	0	0	0	0	0	0	2.6
seq7198	GPI-anchored cell surface glycoprotein	Not defined	131 kDa	0% (0,47)	0	0	0	0	0	0	0	0.8
seq8746	GPI-anchored cell wall organization protein	Not defined	41 kDa	0% (0,32)	1.3	1.5	1.5	1.5	0.9	0.2	0.8	0
seq7858	GTPase activating protein (Gyp2)	Not defined	99 kDa	0% (0,47)	0	0	0	0	0	0	0	0.8
seq6724	GTPase binding protein Rid1	Not defined	96 kDa	0% (0,47)	0	0	0	0	0	0	0	0.8
seq5371	GTPase FZO1	Not defined	98 kDa	0% (0,47)	0	0	0	0	0	0	0	0.8
seq5617	Guanine nucleotide exchange factor (Fragment)	Not defined	159 kDa	0% (0,47)	0	0	0	0	0	0	0	1.8
seq6807	Guanine nucleotide exchange factor-like protein	Not defined	199 kDa	0% (0,47)	0	0	0	0	0	0	0	1.8
seq7066	Guanosine diphosphatase	Not defined	63 kDa	0% (0,47)	0	0	0	0	0	0	0	0.8
seq2696	H3 K56 histone acetylation protein KAT11	Not defined	66 kDa	0% (0,54)	0.4	0	0	0	0	0	0	0.8
seq1063	Hard-surface induced protein 5	Not defined	22 kDa	0% (0,47)	0	0	0	0	0	0	0.8	0
seq8272	HEAT repeat protein	Not defined	173 kDa	0% (0,47)	0	0	0	0	0	0	0	0.8
seq6469	Heat shock protein STI1	Not defined	65 kDa	95% (0,017)	0	0	0	0.3	0	0	1.6	0
seq9775	Heavy metal tolerance protein	Not defined	103 kDa	0% (0,47)	0	0	0	0	0	0	0.8	0
seq5544	HET domain-containing protein	Not defined	105 kDa	0% (0,51)	0	0	0	0	0.2	0	0	0.8
seq1678	Heterokaryon incompatibility protein	Not defined	86 kDa	0% (0,47)	0	0	0	0	0	0	0	0.8
seq4162	Heterokaryon incompatibility protein	Not defined	69 kDa	0% (0,47)	0	0	0	0	0	0	0	1.8
seq9780	HhH-GPD superfamily base excision DNA repair protein	GT62.hmm	45 kDa	0% (0,47)	0	0	0	0	0	0	0.8	0
seq791	Histidine kinase	Not defined	163 kDa	0% (0,47)	0	0	0	0	0	0	0.8	0
seq9569	Histone acetyltransferase (MysT1), putative	Not defined	73 kDa	0% (0,47)	0	0	0	0	0	0	0	0.8
seq7213	Hit domain containing protein	Not defined	22 kDa	0% (0,47)	0	0	0	0	0	0	0.8	0
seq7329	HNWD1 protein	Not defined	169 kDa	0% (0,47)	0	0	0	0	0	0	0.8	0
seq8764	HNWD3 protein	Not defined	63 kDa	0% (0,47)	0	0	0	0	0	0	0	0.8
seq8872	Homoaconitate hydratase	Not defined	84 kDa	0% (0,47)	0	0	0	0	0	0	0	0.8
seq6477	Hsp70 protein	Not defined	71 kDa	95% (0,010)	0	0	0	0	0	0	1.6	0
seq4511	Hypothetical protein	Not defined	61 kDa	0% (0,47)	0	0	0	0	0	0	0.8	0
seq7657	Hypothetical protein	GH115.hmm	111 kDa	95% (0,012)	0	0.3	0.5	0.3	1.4	0.5	0	0
seq5809	Hypothetical protein	Not defined	57 kDa	0% (0,49)	0	0.2	0	0	0	0	0	1.8
seq3645	Hypothetical protein	Not defined	39 kDa	0% (0,47)	0	0	0	0	0	0	0.8	0
seq5211	Hypothetical protein	Not defined	103 kDa	0% (0,47)	0	0	0	0	0	0	0.8	0
seq6420	Inner centromere protein	Not defined	137 kDa	0% (0,47)	0	0	0	0	0	0	0	1.8
seq2496	Integral membrane protein	Not defined	43 kDa	0% (0,47)	0	0	0	0	0	0	0	0.8
seq5018	Intracellular serine protease	Not defined	57 kDa	0% (0,47)	0	0	0	0	0	0	0.8	0
seq6613	Involucrin repeat protein	Not defined	106 kDa	0% (0,61)	0	0	0.4	0.3	0	0	0.8	0
seq909	Isoamyl alcohol oxidase	AA7.hmm	65 kDa	95% (< 0,00010)	0	0.5	0.5	0	0	0	6.2	14.3
seq7667	Key lime pathogenicity protein	Not defined	64 kDa	0% (0,47)	0	0	0	0	0	0	0	0.8
seq8758	KH domain protein	Not defined	108 kDa	0% (0,47)	0	0	0	0	0	0	0	0.8
seq8736	Lipid particle protein	Not defined	51 kDa	0% (0,47)	0	0	0	0	0	0	0.8	0
seq6943	Long chain fatty alcohol oxidase	AA3.hmm	81 kDa	0% (0,51)	0	0	0	0	0.2	0	0.8	0
seq4545	Low temperature viability protein	Not defined	46 kDa	0% (0,52)	0	0	0	0.3	0	0	0.8	0
seq6453	M protein repeat protein	Not defined	88 kDa	0% (0,47)	0	0	0	0	0	0	0	0.8
seq3295	Magnesium ion transporter	Not defined	69 kDa	0% (0,47)	0	0	0	0	0	0	0.8	0
seq8663	Major facilitator superfamily transporter	Not defined	50 kDa	0% (0,47)	0	0	0	0	0	0	0	0.8
seq4677	Malate dehydrogenase	Not defined	33 kDa	0% (0,47)	0	0	0	0	0	0	0	0.8
seq8320	Mating-type switching protein swi10	GH47.hmm	46 kDa	0% (0,47)	0	0	0	0	0	0	0.8	0
seq5487	Mediator of RNA polymerase II transcription subunit 16	Not defined	106 kDa	0% (0,54)	0.4	0	0	0	0	0	0.8	0
seq3123	Membrane bound C2 domain protein (Vp115), putative	Not defined	166 kDa	95% (0,010)	0	0	0	0	0	0	1.6	0
seq2689	Membrane transporter D1	Not defined	67 kDa	0% (0,47)	0	0	0	0	0	0	0.8	0
seq2811	Metalloendopeptidase	Not defined	36 kDa	95% (0,020)	0	0	0	0	0.4	0.4	0	0
seq6870	Metallopeptidase	Not defined	123 kDa	0% (0,47)	0	0	0	0	0	0	0	1.8
seq5784	Methionine synthase II	Not defined	45 kDa	0% (0,47)	0	0	0	0	0	0	0	1.8
seq8316	Mevalonate kinase	Not defined	56 kDa	0% (0,47)	0	0	0	0	0	0	0.8	0
seq7595	Miscellaneous Zn(II)2Cys6 transcription factor (Eurofung)	Not defined	60 kDa	0% (0,47)	0	0	0	0	0	0	0	0.8
seq6059	Mitochondrial 54S ribosomal protein L51	Not defined	17 kDa	0% (0,47)	0	0	0	0	0	0	0	0.8
seq5019	Mitochondrial exoribonuclease Cyt-4, putative	Not defined	119 kDa	0% (0,47)	0	0	0	0	0	0	0	0.8
seq7289	Mitochondrial inner membrane protein	Not defined	49 kDa	0% (0,47)	0	0	0	0	0	0	0.8	0
seq9686	Mitogen activated protein kinase	GH47.hmm	169 kDa	0% (0,52)	0	0	0	0.3	0	0	0	0.8
seq5714	Mitogen-activated protein kinase MAF1	Not defined	39 kDa	0% (0,47)	0	0	0	0	0	0	0.8	0
seq7012	Morphogenesis protein	Not defined	112 kDa	0% (0,47)	0	0	0	0	0	0	0.8	0
seq4786	MRNA-capping enzyme subunit alpha	Not defined	46 kDa	0% (0,47)	0	0	0	0	0	0	0.8	0
seq5266	NACHT and ankyrin domain protein (Fragment)	Not defined	104 kDa	0% (0,47)	0	0	0	0	0	0	0.8	0
seq1337	NAD dependent epimerase/dehydratase	Not defined	41 kDa	0% (0,47)	0	0	0	0	0	0	0.8	0
seq3139	Not defined	Not defined	25 kDa	0% (0,79)	0.3	0.4	0.5	0.3	0.5	0	0	0.8
seq9014	Not defined	Not defined	31 kDa	0% (0,28)	0	0.7	0.8	1.1	1.1	1.1	0	0
seq7765	Not defined	Not defined	206 kDa	0% (0,091)	0	0	0	0	0	0	1.6	0.8
seq7042	Not defined	Not defined	123 kDa	0% (0,47)	0	0	0	0	0	0	0	0.8
seq2674	Not defined	Not defined	52 kDa	0% (0,47)	0	0	0	0	0	0	0.8	0
seq3563	Not defined	Not defined	22 kDa	0% (0,47)	0	0	0	0	0	0	0.8	0
seq265	Not defined	Not defined	48 kDa	0% (0,73)	0.4	0.2	0	0.3	0.3	0	0	0
seq4195	Not defined	Not defined	59 kDa	0% (0,47)	0	0	0	0	0	0	0	0.8
seq9817	Not defined	Not defined	52 kDa	0% (0,47)	0	0	0	0	0	0	0	1.8
seq92	Not defined	Not defined	16 kDa	0% (0,47)	0	0	0	0	0	0	0	0.8
seq4881	Not defined	GH71.hmm	67 kDa	0% (0,73)	0.3	0.3	0.5	0.2	0.4	0.4	0	0
seq7696	Not defined	Not defined	225 kDa	95% (0,010)	0	0	0	0	0	0	0	1.6
seq7977	Not defined	Not defined	115 kDa	0% (0,47)	0	0	0	0	0	0	0	0.8
seq7279	Not defined	GT4.hmm	53 kDa	0% (0,47)	0	0	0	0	0	0	0	0.8
seq5099	Not defined	Not defined	49 kDa	0% (0,47)	0	0	0	0	0	0	0.8	0
seq7000	Not defined	Not defined	153 kDa	0% (0,47)	0	0	0	0	0	0	0.8	0
seq160	Not defined	Not defined	133 kDa	0% (0,47)	0	0	0	0	0	0	0.8	0
seq8346	Not defined	Not defined	62 kDa	0% (0,47)	0	0	0	0	0	0	0.8	0
seq2343	Not defined	Not defined	38 kDa	0% (0,47)	0	0	0	0	0	0	0.8	0
seq3387	Not defined	Not defined	13 kDa	0% (0,47)	0	0	0	0	0	0	0	0.8
seq9572	Not defined	Not defined	27 kDa	0% (0,47)	0	0	0	0	0	0	0	1.8
seq9332	Not defined	Not defined	25 kDa	0% (0,56)	0	0	0	0	0	0	0.8	0.8
seq5559	Not defined	Not defined	17 kDa	0% (0,47)	0	0	0	0	0	0	0	0.8
seq7097	Not defined	Not defined	55 kDa	0% (0,47)	0	0	0	0	0	0	0.8	0
seq3299	Not defined	Not defined	52 kDa	0% (0,47)	0	0	0	0	0	0	0.8	0
seq5592	Not defined	Not defined	45 kDa	0% (0,47)	0	0	0	0	0	0	0	0.8
seq2244	Not defined	Not defined	15 kDa	0% (0,47)	0	0	0	0	0	0	0.8	0
seq2372	Not defined	Not defined	12 kDa	0% (0,47)	0	0	0	0	0	0	0	0.8
seq2774	Not defined	Not defined	23 kDa	0% (0,47)	0	0	0	0	0	0	0.8	0
seq126	Not defined	Not defined	14 kDa	0% (0,47)	0	0	0	0	0	0	0	0.8
seq2523	Not defined	Not defined	15 kDa	0% (0,49)	0	0	0	0.2	0	0	0	1.8
seq1059	Not defined	Not defined	13 kDa	0% (0,47)	0	0	0	0	0	0	0	0.8
seq4509	Not defined	Not defined	18 kDa	0% (0,47)	0	0	0	0	0	0	0	0.8
seq8403	Not defined	Not defined	12 kDa	0% (0,47)	0	0	0	0	0	0	0.8	0
seq965	Not defined	Not defined	11 kDa	0% (0,47)	0	0	0	0	0	0	0	0.8
seq9623	Not defined	Not defined	82 kDa	0% (0,47)	0	0	0	0	0	0	0.8	0
seq2000	Not defined	Not defined	50 kDa	0% (0,47)	0	0	0	0	0	0	0.8	0
seq6512	Not defined	Not defined	61 kDa	0% (0,47)	0	0	0	0	0	0	0.8	0
seq1139	Not defined	Not defined	12 kDa	0% (0,47)	0	0	0	0	0	0	0.8	0
seq9925	Not defined	Not defined	21 kDa	0% (0,47)	0	0	0	0	0	0	0.8	0
seq6227	Not defined	Not defined	72 kDa	0% (0,51)	0	0	0	0	0	0.2	0.8	0
seq8357	Not defined	Not defined	11 kDa	0% (0,61)	0.4	0.3	0.4	0	0	0	1.6	0
seq6576	NRD1 protein	Not defined	73 kDa	0% (0,47)	0	0	0	0	0	0	0	0.8
seq9309	N-terminal binuclear Zn cluster-containing protein	Not defined	91 kDa	0% (0,47)	0	0	0	0	0	0	0.8	0
seq6794	N-terminal binuclear Zn cluster-containing protein	Not defined	63 kDa	0% (0,47)	0	0	0	0	0	0	0	0.8
seq4810	N-terminal binuclear Zn cluster-containing/DNA binding domain-containing protein	Not defined	82 kDa	0% (0,47)	0	0	0	0	0	0	0.8	0
seq8632	N-terminal binuclear Zn cluster-containing/DNA binding domain-containing protein	Not defined	108 kDa	0% (0,47)	0	0	0	0	0	0	0.8	0
seq6485	Nucleolar ATPase Kre33, putative	Not defined	112 kDa	0% (0,61)	0	0	0	0	0	0.2	0.8	0.8
seq6921	Nucleolar protein NopA	Not defined	33 kDa	0% (0,47)	0	0	0	0	0	0	0.8	0
seq4811	Nucleoside phosphorylase	Not defined	38 kDa	0% (0,47)	0	0	0	0	0	0	0	0.8
seq3470	NWD1 protein	Not defined	177 kDa	95% (0,0029)	0	0.3	0	0	1	0	0	0
seq2994	P4 protein	Not defined	30 kDa	0% (0,24)	0.3	0.3	0.5	0	0	0	0	0
seq8939	PAP2 domain containing protein	Not defined	47 kDa	0% (0,47)	0	0	0	0	0	0	0.8	0
seq695	Pc03g00060 protein (Fragment)	Not defined	15 kDa	0% (0,47)	0	0	0	0	0	0	0	0.8
seq8376	Pc13g00620 protein	Not defined	135 kDa	0% (0,47)	0	0	0	0	0	0	0.8	0
seq4971	Pc13g08680 protein	Not defined	59 kDa	0% (0,47)	0	0	0	0	0	0	0	0.8
seq1114	Pc16g00340 protein	Not defined	38 kDa	0% (0,47)	0	0	0	0	0	0	0	1.8
seq3969	Pc16g09770 protein	Not defined	26 kDa	0% (0,47)	0	0	0	0	0	0	0	0.8
seq4658	Pc17g00310 protein	Not defined	96 kDa	0% (0,47)	0	0	0	0	0	0	0	0.8
seq7347	Pc21g05140 protein (Fragment)	Not defined	102 kDa	0% (0,47)	0	0	0	0	0	0	0	0.8
seq5601	Pc21g05480 protein (Precursor)	Not defined	20 kDa	0% (0,087)	0	0	0	0	0	0	2.3	0.8
seq7882	Pc21g13890 protein	Not defined	32 kDa	0% (0,47)	0	0	0	0	0	0	0.8	0
seq2612	Pc21g22150 protein (Precursor)	Not defined	26 kDa	0% (0,47)	0	0	0	0	0	0	0.8	0
seq2514	Pc22g25120 protein	Not defined	30 kDa	0% (0,47)	0	0	0	0	0	0	0.8	0
seq1659	Peptidase A4 family protein	Not defined	25 kDa	0% (0,17)	1.6	0.9	1.3	0.8	1.5	1.1	0	0
seq7983	Peroxin 26	Not defined	50 kDa	0% (0,47)	0	0	0	0	0	0	0.8	0
seq3908	Phosphatidylethanolamine N-methyltransferase	Not defined	109 kDa	0% (0,47)	0	0	0	0	0	0	0	0.8
seq6737	Phosphoglycerate mutase family domain protein	Not defined	53 kDa	0% (0,47)	0	0	0	0	0	0	0.8	0
seq7676	Pleckstrin/G-protein interacting factor	Not defined	219 kDa	0% (0,47)	0	0	0	0	0	0	0.8	0
seq6715	Polyketide synthase	Not defined	272 kDa	0% (0,47)	0	0	0	0	0	0	0	0.8
seq6275	Polyketide synthase	CE10.hmm	186 kDa	0% (0,47)	0	0	0	0	0	0	0.8	0
seq8109	Proline oxidase PrnD	Not defined	56 kDa	0% (0,58)	0.3	0	0	0.2	0	0	0.8	0
seq7533	Prolyl oligopeptidase	CE10.hmm	81 kDa	0% (0,23)	0	0.3	0.8	0	0.4	0	0	0
seq8564	Proteasome component ECM29	Not defined	204 kDa	0% (0,22)	0.3	0.2	0.7	0.5	0	0.4	0	0
seq4623	Protein phosphatase inhibitor	Not defined	81 kDa	0% (0,47)	0	0	0	0	0	0	0	0.8
seq8877	Protein required for amino acid permease transport from the Golgi to the cell surface	Not defined	52 kDa	0% (0,093)	0	0	0	0	0	0	1.6	0.8
seq8793	Protein VTS1	Not defined	66 kDa	0% (0,47)	0	0	0	0	0	0	0.8	0
seq8946	Putative actin-interacting protein AIP3	Not defined	109 kDa	0% (0,47)	0	0	0	0	0	0	0.8	0
seq4699	Putative ankyrin repeat protein	Not defined	120 kDa	0% (0,47)	0	0	0	0	0	0	0.8	0
seq5208	Putative ankyrin repeat protein	Not defined	88 kDa	0% (0,47)	0	0	0	0	0	0	0.8	0
seq3504	Putative ankyrin repeat protein (Fragment)	Not defined	180 kDa	0% (0,52)	0	0	0	0	0.3	0	0.8	0
seq5911	Putative ankyrin repeat protein (Fragment)	Not defined	175 kDa	0% (0,47)	0	0	0	0	0	0	0.8	0
seq5826	Putative cell cycle inhibitor Nif1	Not defined	26 kDa	0% (0,47)	0	0	0	0	0	0	0.8	0
seq8659	Putative cell surface flocculin	Not defined	91 kDa	0% (0,47)	0	0	0	0	0	0	0	0.8
seq7997	Putative dual specificity protein kinase pom1	Not defined	152 kDa	0% (0,58)	0.3	0	0	0	0.2	0	0.8	0
seq6244	Putative Eisosome protein 1	Not defined	99 kDa	0% (0,51)	0	0	0	0	0.2	0	0.8	0
seq7435	Putative glycosyl hydrolase	GH43.hmm	49 kDa	0% (0,23)	0.6	1.4	1.5	0.7	0.3	4.7	0	0
seq6780	Putative glyoxal oxidase	AA5.hmm	117 kDa	95% (0,0027)	1	0.8	0.8	1	1.5	2.6	2.3	8.3
seq1409	Putative hydrolase or acyltransferase of alpha/beta superfamily (Precursor)	CE1.hmm	30 kDa	0% (0,47)	0	0	0	0	0	0	0	0.8
seq4890	Putative NADP-dependent alcohol dehydrogenase C 2	Not defined	15 kDa	0% (0,47)	0	0	0	0	0	0	0	0.8
seq6110	Putative nuclear pore protein	Not defined	52 kDa	0% (0,47)	0	0	0	0	0	0	0.8	0
seq6224	Putative stress activated mitogen activated protein kinase interacting protein Sin1	Not defined	92 kDa	0% (0,47)	0	0	0	0	0	0	0.8	0
seq9791	Putative YFW family protein 5	Not defined	85 kDa	0% (0,47)	0	0	0	0	0	0	0	0.8
seq5722	Pyruvate carboxylase	Not defined	131 kDa	0% (0,47)	0	0	0	0	0	0	0	0.8
seq3589	Related to acetyl coenzyme A synthetase	Not defined	77 kDa	0% (0,47)	0	0	0	0	0	0	0.8	0
seq6831	Rho guanyl nucleotide exchange factor, putative	Not defined	131 kDa	0% (0,47)	0	0	0	0	0	0	0	0.8
seq7907	RhoGAP protein	Not defined	99 kDa	0% (0,47)	0	0	0	0	0	0	0	0.8
seq6738	Ribonuclease P complex subunit Pop2, putative	Not defined	33 kDa	0% (0,47)	0	0	0	0	0	0	0.8	0
seq9135	Ribosomal protein L19	Not defined	290 kDa	0% (0,47)	0	0	0	0	0	0	0	0.8
seq5192	Ribosomal RNA-processing protein 12	Not defined	141 kDa	0% (0,47)	0	0	0	0	0	0	0	0.8
seq4780	Ribosome biogenesis protein Ssf2, putative	Not defined	51 kDa	0% (0,47)	0	0	0	0	0	0	0.8	0
seq8449	RNA polymerase III transcription initiation factor complex	Not defined	108 kDa	0% (0,47)	0	0	0	0	0	0	0	0.8
seq3680	RNA polymerase I-specific transcription initiation factor RRN6-like protein	Not defined	113 kDa	0% (0,47)	0	0	0	0	0	0	0	0.8
seq6434	RNA polymerase Rpb4 family protein	Not defined	16 kDa	0% (0,47)	0	0	0	0	0	0	0	0.8
seq106	RNA recognition domain-containing protein	Not defined	41 kDa	0% (0,47)	0	0	0	0	0	0	0	0.8
seq8185	RNA-dependent RNA polymerase	Not defined	150 kDa	0% (0,47)	0	0	0	0	0	0	0	1.8
seq8295	RNase3 domain-containing protein	Not defined	169 kDa	0% (0,50)	0	0	0.4	0	0	1.9	0	0
seq5321	SAGA complex subunit Spt20	Not defined	90 kDa	0% (0,47)	0	0	0	0	0	0	0.8	0
seq8776	SAM binding domain-containing protein containing protein	Not defined	68 kDa	0% (0,47)	0	0	0	0	0	0	0.8	0
seq4303	Sarcosine oxidase	Not defined	56 kDa	0% (0,47)	0	0	0	0	0	0	0	0.8
seq9535	SchS21 protein (Fragment)	Not defined	18 kDa	0% (0,47)	0	0	0	0	0	0	0.8	0
seq2353	Secreted protein NIS1	Not defined	19 kDa	95% (0,042)	0	0	0	0	0	0	0	2.6
seq2707	Serin endopeptidase	Not defined	74 kDa	0% (0,47)	0	0	0	0	0	0	0	0.8
seq8715	Serine/threonine protein kinase, AGC family	Not defined	68 kDa	0% (0,47)	0	0	0	0	0	0	0.8	0
seq8451	Serine/threonine-protein kinase ssp1	Not defined	135 kDa	0% (0,47)	0	0	0	0	0	0	0	0.8
seq5760	Signal recognition particle subunit srp54	Not defined	56 kDa	0% (0,61)	0	0	0	0	0	0.2	0.8	0.8
seq2029	Signal transducer	Not defined	59 kDa	0% (0,47)	0	0	0	0	0	0	0	0.8
seq5317	Similar to An02g14170	Not defined	27 kDa	95% (< 0,00010)	0	0	0	0	0	0	2.4	0
seq6166	Similar to kinase family protein	Not defined	83 kDa	0% (0,47)	0	0	0	0	0	0	0.8	0
seq1002	Similar to MFS sugar transporter	Not defined	56 kDa	0% (0,47)	0	0	0	0	0	0	0	0.8
seq8489	Similar to PX domain-containing protein	Not defined	106 kDa	0% (0,47)	0	0	0	0	0	0	0	0.8
seq7423	Similar to tripeptidyl-peptidase (Secreted protein)	Not defined	68 kDa	95% (0,010)	0	0	0	0	0	0	0	6.9
seq5346	Similarity to hypothetical protein AAO78637.1 - Bacteroides thetaiotaomicron (Precursor)	GH127.hmm	76 kDa	95% (0,038)	3	2.5	1.5	0.7	1.4	1.6	0	0
seq1958	Sin3-associated polypeptide Sap18	Not defined	25 kDa	0% (0,47)	0	0	0	0	0	0	0	0.8
seq6204	Sister chromatid cohesion factor (Chl12), putative	Not defined	108 kDa	0% (0,47)	0	0	0	0	0	0	0.8	0
seq5571	Small nucleolar ribonucleoprotein complex subunit Utp14	Not defined	101 kDa	0% (0,47)	0	0	0	0	0	0	0	0.8
seq4912	SNF2-family ATP dependent chromatin remodeling factor snf21	Not defined	163 kDa	0% (0,47)	0	0	0	0	0	0	0.8	0
seq5445	SnoRNP assembly factor Naf1, putative	Not defined	60 kDa	0% (0,47)	0	0	0	0	0	0	0	1.8
seq4205	Splicing factor 3a subunit 2, putative	Not defined	31 kDa	0% (0,47)	0	0	0	0	0	0	0	0.8
seq8893	Sporulation transcription factor (Fragment)	Not defined	104 kDa	0% (0,47)	0	0	0	0	0	0	0.8	0
seq5385	Squalene monooxygenase	Not defined	55 kDa	0% (0,47)	0	0	0	0	0	0	0.8	0
seq3313	STAG domain-containing protein	Not defined	175 kDa	0% (0,53)	0.3	0	0	0	0	0	0	0.8
seq2683	Stalk rot protein	Not defined	90 kDa	0% (0,47)	0	0	0	0	0	0	0	0.8
seq2927	Succinyl-CoA:3-ketoacid-coenzyme A transferase	Not defined	55 kDa	0% (0,47)	0	0	0	0	0	0	0	0.8
seq1451	Sugar transport protein	Not defined	54 kDa	0% (0,47)	0	0	0	0	0	0	0.8	0
seq7868	SWI/SNF family of DNA-dependent ATPase	Not defined	137 kDa	0% (0,47)	0	0	0	0	0	0	0	1.8
seq8737	TFIIIC transcription initiation factor complex subunits Tfc3	Not defined	213 kDa	0% (0,47)	0	0	0	0	0	0	0	1.8
seq5797	Thioester reductase domain-containing protein	Not defined	116 kDa	0% (0,47)	0	0	0	0	0	0	0.8	0
seq4056	THO complex subunit 3	Not defined	37 kDa	0% (0,47)	0	0	0	0	0	0	0	0.8
seq6897	Tol related protein	Not defined	80 kDa	0% (0,47)	0	0	0	0	0	0	0	0.8
seq9736	TOM1 protein	Not defined	448 kDa	0% (0,47)	0	0	0	0	0	0	0.8	0
seq7416	Transcription factor btf3	Not defined	90 kDa	0% (0,47)	0	0	0	0	0	0	0.8	0
seq6483	Transcription factor PacC	Not defined	60 kDa	0% (0,47)	0	0	0	0	0	0	0.8	0
seq2089	Transcriptional corepressor Cyc8	Not defined	97 kDa	0% (0,47)	0	0	0	0	0	0	0	0.8
seq6958	Translation factor GUF1, mitochondrial	Not defined	79 kDa	0% (0,47)	0	0	0	0	0	0	0	0.8
seq1893	Trichome differentiation protein GL1	Not defined	38 kDa	0% (0,57)	0	0.3	0	0	0	0	0.8	1.8
seq5819	Tripeptidyl-peptidase I	Not defined	63 kDa	0% (0,44)	1	0.2	0.5	1	0.9	0.9	2.3	0.8
seq7013	Tubulin beta chain 1	Not defined	50 kDa	0% (0,47)	0	0	0	0	0	0	0	0.8
seq9682	Tyrosinase 2 (Precursor)	Not defined	61 kDa	95% (0,037)	0	0	0	0	0	0	0	2.5
seq8574	Ubiquitin fusion degradation protein 2	Not defined	124 kDa	0% (0,47)	0	0	0	0	0	0	0.8	0
seq7095	Ubiquitin-protein ligase E3A	Not defined	134 kDa	0% (0,47)	0	0	0	0	0	0	0.8	0
seq8503	Vacuolar aspartyl aminopeptidase Lap4	Not defined	59 kDa	0% (0,65)	0	0.4	0.3	0	0	0.2	0	0
seq7089	Vacuolar membrane protein	Not defined	29 kDa	0% (0,47)	0	0	0	0	0	0	0	1.8
seq9080	Vacuolar protein sorting-associated protein vps13	Not defined	358 kDa	95% (0,010)	0	0	0	0	0	0	1.6	0
seq9161	Voltage-gated chloride channel	Not defined	92 kDa	0% (0,47)	0	0	0	0	0	0	0	0.8
seq1619	WD repeat containing protein 82	Not defined	43 kDa	0% (0,47)	0	0	0	0	0	0	0.8	0
seq9103	WGS project CABT00000000 data, contig 2.1	Not defined	51 kDa	0% (0,15)	0.7	0	0.4	0	0	0	0	0
seq2484	WGS project CABT00000000 data, contig 2.1	Not defined	84 kDa	0% (0,47)	0	0	0	0	0	0	0.8	0
seq7258	WGS project CABT00000000 data, contig 2.10	Not defined	115 kDa	0% (0,47)	0	0	0	0	0	0	0.8	0
seq3096	WGS project CABT00000000 data, contig 2.10	Not defined	46 kDa	0% (0,74)	0.3	0	0.4	0	0.2	0.2	0	0
seq1466	WGS project CABT00000000 data, contig 2.10	Not defined	58 kDa	0% (0,47)	0	0	0	0	0	0	0.8	0
seq4477	WGS project CABT00000000 data, contig 2.101	Not defined	255 kDa	0% (0,47)	0	0	0	0	0	0	0	0.8
seq1928	WGS project CABT00000000 data, contig 2.11	Not defined	21 kDa	0% (0,48)	0	0	0	0.5	0	0.2	0	0.8
seq7291	WGS project CABT00000000 data, contig 2.11	Not defined	30 kDa	0% (0,47)	0	0	0	0	0	0	0	0.8
seq9974	WGS project CABT00000000 data, contig 2.11	Not defined	16 kDa	0% (0,47)	0	0	0	0	0	0	0	0.8
seq7904	WGS project CABT00000000 data, contig 2.12	Not defined	124 kDa	0% (0,47)	0	0	0	0	0	0	0.8	0
seq9269	WGS project CABT00000000 data, contig 2.12	Not defined	12 kDa	0% (0,47)	0	0	0	0	0	0	0	0.8
seq5180	WGS project CABT00000000 data, contig 2.13	Not defined	25 kDa	0% (0,47)	0	0	0	0	0	0	0	1.8
seq9023	WGS project CABT00000000 data, contig 2.14	Not defined	88 kDa	0% (0,47)	0	0	0	0	0	0	0	0.8
seq9566	WGS project CABT00000000 data, contig 2.14	Not defined	184 kDa	0% (0,47)	0	0	0	0	0	0	0	0.8
seq4501	WGS project CABT00000000 data, contig 2.2	Not defined	56 kDa	0% (0,47)	0	0	0	0	0	0	0.8	0
seq6877	WGS project CABT00000000 data, contig 2.2	Not defined	162 kDa	0% (0,47)	0	0	0	0	0	0	0.8	0
seq2626	WGS project CABT00000000 data, contig 2.21	Not defined	58 kDa	0% (0,47)	0	0	0	0	0	0	0.8	0
seq8096	WGS project CABT00000000 data, contig 2.28	Not defined	73 kDa	0% (0,47)	0	0	0	0	0	0	0.8	0
seq4213	WGS project CABT00000000 data, contig 2.34	CE10.hmm	56 kDa	0% (0,47)	0	0	0	0	0	0	0	1.8
seq8195	WGS project CABT00000000 data, contig 2.38	Not defined	86 kDa	95% (0,010)	0	0	0	0	0	0	1.6	0
seq8649	WGS project CABT00000000 data, contig 2.4	Not defined	36 kDa	0% (0,47)	0	0	0	0	0	0	0	1.8
seq3840	WGS project CABT00000000 data, contig 2.44	Not defined	60 kDa	0% (0,65)	0.3	1.2	0.5	0.4	0.6	1.9	0	0
seq5798	WGS project CABT00000000 data, contig 2.44	Not defined	70 kDa	0% (0,47)	0	0	0	0	0	0	0.8	0
seq6795	WGS project CABT00000000 data, contig 2.46	Not defined	58 kDa	0% (0,47)	0	0	0	0	0	0	0	0.8
seq4175	WGS project CABT00000000 data, contig 2.5	Not defined	97 kDa	0% (0,47)	0	0	0	0	0	0	0	0.8
seq5645	WGS project CABT00000000 data, contig 2.5	Not defined	67 kDa	0% (0,47)	0	0	0	0	0	0	0.8	0
seq5345	WGS project CABT00000000 data, contig 2.55	Not defined	126 kDa	0% (0,53)	0	0	0.3	0	0	0	0.8	0
seq9171	WGS project CABT00000000 data, contig 2.67	Not defined	35 kDa	0% (0,47)	0	0	0	0	0	0	0.8	0
seq7877	WGS project CABT00000000 data, contig 2.7	Not defined	116 kDa	0% (0,47)	0	0	0	0	0	0	0	0.8
seq8194	WGS project CABT00000000 data, contig 2.83	Not defined	42 kDa	95% (0,020)	0	0	0	0	0	0	3.1	3.3
seq8778	WGS project CABT00000000 data, contig 2.9	Not defined	31 kDa	0% (0,47)	0	0	0	0	0	0	0.8	0
seq9526	Whole genome shotgun sequence assembly, , strain Mel28	GH3.hmm	24 kDa	0% (0,26)	0	0.6	2.2	0.4	0.4	2.6	0.8	0.8
seq1814	WSC domain-containing protein	AA2.hmm	59 kDa	0% (0,47)	0	0	0	0	0	0	0	1.8
seq1253	WW domain-containing oxidoreductase	Not defined	35 kDa	0% (0,47)	0	0	0	0	0	0	0	0.8
seq8510	Xanthine dehydrogenase	Not defined	150 kDa	0% (0,47)	0	0	0	0	0	0	0.8	0
seq6947	YagE family protein	Not defined	51 kDa	0% (0,47)	0	0	0	0	0	0	0	1.8
seq7937	Y-family of DNA polymerase	Not defined	124 kDa	95% (0,032)	0	0.4	0	0	0	0	1.6	0
seq6718	Zinc finger protein crol gamma	Not defined	67 kDa	0% (0,47)	0	0	0	0	0	0	0.8	0

## Sheet: CAZymes Full
Seq ID	Annotation	CAZy Family	Molecular Weight	Sugarcane 96h	Sugarcane 120h	Sugarcane 144h	Energy Cane 96h	Energy Cane 120h	Energy Cane 144h	Avicel 72h	Glucose 72h			Sugarcane	Energy Cane	Avicel	Glucose
seq4610	Carbohydrate esterase family 1 protein	CE1_CBM1.hmm	34 kDa	1.9	1.4	1	3	3	3	0	0		AA2	1	1	0	1
seq7793	Carbohydrate esterase family 1 protein	CE1.hmm	24 kDa	0	0	0.2	0.5	0.4	0	0	0		AA3	0	1	1	0
seq9516	Carbohydrate esterase family 5 protein	CE5_CBM1.hmm	29 kDa	4.1	3	3	2	3.1	5.1	0	0		AA5	1	1	1	1
seq7110	Carbohydrate esterase family 5 protein	CE5.hmm	31 kDa	1	1.4	3.1	1	0.9	3.2	0.8	1.6		AA7	1	0	1	1
seq1734	Carbohydrate esterase family 5 protein	CE5.hmm	24 kDa	0.3	0.2	1.2	2	0.9	1.1	0	0		AA9	2	2	0	0
seq3050	Carbohydrate esterase family 5 protein	CE5.hmm	25 kDa	0.3	0	1	0.5	0.4	0.7	0	0		CE1	2	2	0	1
seq9789	Carbohydrate-binding module family 48 protein	Not defined	37 kDa	0	0	0	0	0	0	0	0.8		CE5	4	4	1	1
seq5269	Catalase D	AA2.hmm	86 kDa	0.3	0.5	0.5	0.2	0.2	0	0	0		CE10	2	1	1	1
seq8627	Chitinase	GH18.hmm	46 kDa	4	5.1	5.5	1.9	4.1	2.9	0	0		GH2	1	1	1	0
seq2768	Dimeric dihydrodiol dehydrogenase	GH109.hmm	43 kDa	0	0	0	0	0	0	0.8	0		GH3	4	4	4	3
seq8535	Dipeptidyl aminopeptidase	CE10.hmm	101 kDa	0	0.3	1	0	0	0	0	0		GH5	4	4	4	0
seq5859	Endo alpha-1,4 polygalactosaminidase precusor	GH114.hmm	36 kDa	0	0.3	0	0.2	0	0	0	1.8		GH6	1	1	1	1
seq8714	Expansin module family protein	CBM1.hmm	35 kDa	3.5	5.2	3.8	3.9	4.5	2.7	0	0		GH7	2	2	2	0
seq1710	FAD binding domain protein	AA7.hmm	52 kDa	0	0	0	0	0	0	0	0.8		GH10	2	2	2	0
seq6809	Glucan 1,4-alpha-glucosidase	GH15.hmm	70 kDa	1.4	2	2.5	1.1	2.7	0.7	1.5	0		GH11	2	2	1	1
seq7634	Glycoside hydrolase family 10 protein	GH10.hmm	35 kDa	19.8	16.2	13.7	20.3	23.8	19.1	4.7	0		GH12	1	1	0	0
seq9258	Glycoside hydrolase family 10 protein	GH10.hmm	38 kDa	2.3	6	8.1	12.2	9.2	6	1.6	0		GH15	1	1	1	0
seq6279	Glycoside hydrolase family 11 protein	GH11.hmm	24 kDa	57.4	44.4	36.5	57.1	42	29.8	39.7	1.7		GH16	2	2	2	1
seq2992	Glycoside hydrolase family 11 protein	GH11_CBM1.hmm	30 kDa	3	1.4	1.1	2.2	1.2	2.1	0	0		GH17	1	1	0	1
seq9175	Glycoside hydrolase family 12 protein	GH12.hmm	25 kDa	4.2	2.3	3	3.8	2.4	1.6	0	0		GH18	2	2	0	0
seq2645	Glycoside hydrolase family 16 protein	GH16.hmm	41 kDa	4.7	6.5	4	4.2	5.2	6.7	2.3	8.4		GH27	1	1	0	0
seq8327	Glycoside hydrolase family 16 protein	GH16_CBM18.hmm	49 kDa	0	0.2	1	0.2	0.2	0.2	1.6	0		GH30	1	1	1	0
seq8553	Glycoside hydrolase family 17 protein	Not defined	41 kDa	1	0.2	1.3	0.2	0.9	0.2	0	2.6		GH31	1	1	0	0
seq3583	Glycoside hydrolase family 18 protein	GH18.hmm	151 kDa	0.4	0.7	1.8	0.8	1.9	0.4	0	0		GH43	2	2	0	0
seq8830	Glycoside hydrolase family 2 protein	GH2.hmm	75 kDa	0	0	0	0	0	0	0.8	0		GH45	1	1	0	0
seq7725	Glycoside hydrolase family 2 protein	GH2.hmm	97 kDa	0	0	0.3	0.5	0.4	0	0	0		GH47	0	0	1	1
seq5096	Glycoside hydrolase family 27 protein	GH27.hmm	48 kDa	0	1.1	0.2	1	0.7	0.5	0	0		GH54	1	1	0	0
seq9295	Glycoside hydrolase family 3 protein	GH3.hmm	65 kDa	3	0.6	1.2	1	1.3	4.9	0	0		GH55	1	1	0	0
seq9527	Glycoside hydrolase family 3 protein	GH3.hmm	66 kDa	0	2.5	0.5	0.7	3.7	1.8	3.9	4.3		GH62	1	1	0	0
seq3444	Glycoside hydrolase family 3 protein	Not defined	67 kDa	0.3	0	0	0	0.2	0	2.3	7.6		GH71	2	2	1	0
seq8100	Glycoside hydrolase family 3 protein	GH3.hmm	96 kDa	0	0	0	0	0	0	0.8	0		GH72	3	2	2	2
seq7567	Glycoside hydrolase family 3 protein	GH3.hmm	41 kDa	0	0	0	0	0	0	2.3	0.8		GH74	1	1	0	0
seq9863	Glycoside hydrolase family 31 protein	GH31.hmm	104 kDa	0	0.2	0.5	0.7	1.6	0.4	0	0		GH76	1	1	0	0
seq7440	Glycoside hydrolase family 43 protein	GH43.hmm	20 kDa	0.4	0.5	0.5	0.5	0.5	2.1	0	0		GH92	2	2	0	0
seq5178	Glycoside hydrolase family 45 protein	GH45_CBM1.hmm	15 kDa	0.3	1.1	0.7	0.2	0.5	0	0	0		GH93	1	1	0	0
seq5872	Glycoside hydrolase family 5 protein	GH5_CBM1.hmm	44 kDa	2.9	2.2	4.4	2.2	3.1	2.2	3.1	0		GH95	0	0	0	1
seq8080	Glycoside hydrolase family 5 protein	GH5_CBM1.hmm	44 kDa	2.9	4.1	3.2	2.6	3.6	2.2	2.3	0		GH109	0	0	1	0
seq5624	Glycoside hydrolase family 5 protein	GH5.hmm	47 kDa	0	0	0	0	0	0	0.8	0		GH114	1	1	0	1
seq2794	Glycoside hydrolase family 5 protein	GH5.hmm	46 kDa	0	0.2	1	0.2	0	0	0	0		GH115	1	1	0	0
seq2725	Glycoside hydrolase family 5 protein	GH5.hmm	47 kDa	0	0	0	0	0	0	0.8	0		GH127	1	1	0	0
seq4351	Glycoside hydrolase family 5 protein	GH30.hmm	55 kDa	0	1.3	0.8	1.8	1.4	0.7	7.8	0		GT4	0	0	0	1
seq8794	Glycoside hydrolase family 5 protein (Fragment)	GH5_CBM1.hmm	33 kDa	0.8	0.7	1.5	1.4	1.6	3	0	0		GT34	0	0	0	1
seq7201	Glycoside hydrolase family 54 protein	GH54.hmm	40 kDa	0.4	0.9	0.8	0.9	0.7	0.9	0	0		GT59	0	0	1	0
seq8763	Glycoside hydrolase family 55 protein	GH55.hmm	82 kDa	2.3	4.7	3.5	1.5	5.1	6.7	0	0		GT62	0	0	1	0
seq603	Glycoside hydrolase family 6 protein	GH6.hmm	49 kDa	29.4	21.4	20.1	28	26.4	19.1	3.9	1.8
seq376	Glycoside hydrolase family 61 protein	AA9_CBM1.hmm	40 kDa	2.3	2.7	4.2	4.8	4	2.4	0	0
seq8938	Glycoside hydrolase family 61 protein	AA9.hmm	27 kDa	0.7	1.4	0.9	1.8	0.5	0.9	0	0
seq8169	Glycoside hydrolase family 62 protein	GH62.hmm	41 kDa	1.3	0.5	1.2	1.3	0.9	0.9	0	0
seq1908	Glycoside hydrolase family 7 protein	GH7_CBM1.hmm	53 kDa	48.2	54.9	40.8	40.5	44.5	54.7	9.4	0
seq2370	Glycoside hydrolase family 7 protein	GH7_CBM1.hmm	31 kDa	4.1	4.7	5.6	3.4	5.2	2.9	0.8	0
seq9059	Glycoside hydrolase family 71 protein	GH71.hmm	47 kDa	0.6	0.2	0.8	0.6	0.2	0.2	0.8	0
seq7067	Glycoside hydrolase family 72 protein	GH72_CBM43.hmm	57 kDa	2.8	4.5	2.3	2.4	2.2	11.7	2.4	5.8
seq9512	Glycoside hydrolase family 72 protein	GH72.hmm	48 kDa	0	0.5	0.9	0	0.4	0	0	0
seq9567	Glycoside hydrolase family 72 protein	GH72.hmm	52 kDa	0	0.7	0.5	0	0	0	3.1	5.2
seq7649	Glycoside hydrolase family 74 protein	GH74_CBM1.hmm	88 kDa	2.1	2.9	1.5	2.7	1.8	3.2	0	0
seq3142	Glycoside hydrolase family 76 protein	GH76.hmm	63 kDa	1.3	1.1	1.1	1	1.3	0.9	0	0
seq3741	Glycoside hydrolase family 92 protein	GH92.hmm	89 kDa	0.3	0.2	0.7	0.3	0.4	0.2	0	0
seq8869	Glycoside hydrolase family 92 protein	GH92.hmm	89 kDa	1	1.9	0.8	0.4	1.5	0.7	0	0
seq7739	Glycoside hydrolase family 93 protein	GH93.hmm	45 kDa	0.6	0	0.5	0.9	1.5	0.5	0	0
seq9668	Glycosyltransferase family 34 protein	GT34.hmm	54 kDa	0	0	0	0	0	0	0	0.8
seq6360	Glycosyltransferase family 59 protein	GT59.hmm	76 kDa	0	0	0	0	0	0	0.8	0
seq9780	HhH-GPD superfamily base excision DNA repair protein	GT62.hmm	45 kDa	0	0	0	0	0	0	0.8	0
seq7657	Hypothetical protein	GH115.hmm	111 kDa	0	0.3	0.5	0.3	1.4	0.5	0	0
seq909	Isoamyl alcohol oxidase	AA7.hmm	65 kDa	0	0.5	0.5	0	0	0	6.2	14.3
seq6943	Long chain fatty alcohol oxidase	AA3.hmm	81 kDa	0	0	0	0	0.2	0	0.8	0
seq8320	Mating-type switching protein swi10	GH47.hmm	46 kDa	0	0	0	0	0	0	0.8	0
seq9686	Mitogen activated protein kinase	GH47.hmm	169 kDa	0	0	0	0.3	0	0	0	0.8
seq4881	Not defined	GH71.hmm	67 kDa	0.3	0.3	0.5	0.2	0.4	0.4	0	0
seq7279	Not defined	GT4.hmm	53 kDa	0	0	0	0	0	0	0	0.8
seq6275	Polyketide synthase	CE10.hmm	186 kDa	0	0	0	0	0	0	0.8	0
seq7533	Prolyl oligopeptidase	CE10.hmm	81 kDa	0	0.3	0.8	0	0.4	0	0	0
seq7435	Putative glycosyl hydrolase	GH43.hmm	49 kDa	0.6	1.4	1.5	0.7	0.3	4.7	0	0
seq6780	Putative glyoxal oxidase	AA5.hmm	117 kDa	1	0.8	0.8	1	1.5	2.6	2.3	8.3
seq1409	Putative hydrolase or acyltransferase of alpha/beta superfamily (Precursor)	CE1.hmm	30 kDa	0	0	0	0	0	0	0	0.8
seq5346	Similarity to hypothetical protein AAO78637.1 - Bacteroides thetaiotaomicron (Precursor)	GH127.hmm	76 kDa	3	2.5	1.5	0.7	1.4	1.6	0	0
seq4213	WGS project CABT00000000 data, contig 2.34	CE10.hmm	56 kDa	0	0	0	0	0	0	0	1.8
seq9526	Whole genome shotgun sequence assembly, , strain Mel28	GH3.hmm	24 kDa	0	0.6	2.2	0.4	0.4	2.6	0.8	0.8
seq1814	WSC domain-containing protein	AA2.hmm	59 kDa	0	0	0	0	0	0	0	1.8

## Sheet: Hemicellulases
						Sugarcane				Energy Cane
Seq ID	Annotation	CDD	CAZy	CBM	SP	96h	120h	144h		96h	120h	144h		Avicel 72h		Glucose 72h
seq9516	acetyl xylan esterase (3.1.1.72)	gnl|CDD|279430 pfam01083, Cutinase, Cutinase.	CE 5	CBM1	Y	4.1	3	3		2	3.1	5.1		0		0
seq7110	acetylxylan esterase (3.1.1.72)	gnl|CDD|279430 pfam01083, Cutinase, Cutinase.	CE 5	-	Y	1	1.4	3.1		1	0.9	3.2		0.8		1.6
seq3050	acetylxylan esterase (3.1.1.72)	gnl|CDD|279430 pfam01083, Cutinase, Cutinase.	CE 5	CBM1	Y	0.3	0	1		0.5	0.4	0.7		0		0
seq7634	endo-1,4-β-xylanase (3.2.1.8)	gnl|CDD|278746 pfam00331, Glyco_hydro_10, Glycosyl hydrolase family 10.	GH 10	CBM1+CBM2	Y	19.8	16.2	13.7		20.3	23.8	19.1		4.7		0
seq9258	endo-1,4-β-xylanase (3.2.1.8)	gnl|CDD|278746 pfam00331, Glyco_hydro_10, Glycosyl hydrolase family 10.	GH 10	CBM1+CBM2	Y	2.3	6	8.1		12.2	9.2	6		1.6		0
seq6279	endo-1,4-β-xylanase (3.2.1.8)	gnl|CDD|278864 pfam00457, Glyco_hydro_11, Glycosyl hydrolases family 11.	GH 11	CBM1+CBM2+CBM36+CBM6+CBM60	Y	57.4	44.4	36.5		57.1	42	29.8		39.7		1.7
seq2992	endo-1,4-β-xylanase (3.2.1.8)	gnl|CDD|278864 pfam00457, Glyco_hydro_11, Glycosyl hydrolases family 11.	GH 11	CBM1	Y	3	1.4	1.1		2.2	1.2	2.1		0		0
seq2645	xyloglucan:xyloglucosyltransferase (2.4.1.207)	gnl|CDD|185692 cd02183, GH16_fungal_CRH1_transglycosylase, glycosylphosphatidylinositol-glucanosyltransferase. Group of fungal GH16 members related to Saccharomyces cerevisiae Crh1p. Chr1p and Crh2p are transglycosylases that are required for the linkage of chitin to beta(1-3)glucose branches of beta(1-6)glucan, an important step in the assembly of new cell wall. Both have been shown to be glycos…	GH 16	-	Y	4.7	6.5	4		4.2	5.2	6.7		2.3		8.4
seq5096	α-galactosidase (3.2.1.22)	gnl|CDD|269893 cd14792, GH27, glycosyl hydrolase family 27 (GH27). GH27 enzymes occur in eukaryotes, prokaryotes, and archaea with a wide range of hydrolytic activities, including alpha-glucosidase (glucoamylase and sucrase-isomaltase), alpha-N-acetylgalactosaminidase, and 3-alpha-isomalto-dextranase. All GH27 enzymes cleave a terminal carbohydrate moiety from a substrate that varies considerably…	GH 27	CBM13+CBM35+CBM51	Y	0	1.1	0.2		1	0.7	0.5		0		0
seq7440	endo-α-1,5-L-arabinanase (3.2.1.99)	gnl|CDD|185726 cd08985, GH43_6, Glycosyl hydrolase family 43. This glycosyl hydrolase family 43 (GH43) includes enzymes with beta-1,4-xylosidase (xylan 1,4-beta-xylosidase; EC 3.2.1.37), beta-1,3-xylosidase (EC 3.2.1.-), alpha-L-arabinofuranosidase (EC 3.2.1.55), arabinanase (EC 3.2.1.99), xylanase (EC 3.2.1.8), endo-alpha-L-arabinanase and galactan 1,3-beta-galactosidase (EC 3.2.1.145) activitie…	GH 43	CMB35	Y	0.4	0.5	0.5		0.5	0.5	2.1		0		0
seq5178	xyloglucan-specific endo-β-1,4-glucanase (3.2.1.151)	gnl|CDD|279123 pfam00734, CBM_1, Fungal cellulose binding domain.	GH 45	CBM1	N	0.3	1.1	0.7		0.2	0.5	0		0		0
seq4351	exo-β-1,4-xylanase (3.2.1.-)	Not defined	GH 30	-	N	0	1.3	0.8		1.8	1.4	0.7		7.8		0
seq7201	α-L-arabinofuranosidase (3.2.1.55)	gnl|CDD|286314 pfam09206, ArabFuran-catal, Alpha-L-arabinofuranosidase B, catalytic. Members of this family, which are present in fungal alpha-L-arabinofuranosidase B, adopt a beta-sandwich fold similar to that of Concanavalin A-like lectins/glucanase. The beta-sandwich fold consists of two anti-parallel beta-sheets with seven and and six strands, respectively. In addition, there are four helices…	GH 54	CBM13+CBM42	Y	0.4	0.9	0.8		0.9	0.7	0.9		0		0
seq8169	α-L-arabinofuranosidase (3.2.1.55)	gnl|CDD|197593 smart00236, fCBD, Fungal-type cellulose-binding domain. Small four-cysteine cellulose-binding domain of fungi.	GH 62	CBM1+CBM13	Y	1.3	0.5	1.2		1.3	0.9	0.9		0		0
seq7649	xyloglucanase (3.2.1.151)	gnl|CDD|197593 smart00236, fCBD, Fungal-type cellulose-binding domain. Small four-cysteine cellulose-binding domain of fungi.	GH 74	CBM1	Y	2.1	2.9	1.5		2.7	1.8	3.2		0		0
seq7739	exo-α-L-1,5-arabinanase (3.2.1.-)	Not defined	GH 93	-	N	0.6	0	0.5		0.9	1.5	0.5		0		0
seq7657	xylan α-1,2-glucuronidase (3.2.1.131)	gnl|CDD|292601 pfam15979, Glyco_hydro_115, Glycosyl hydrolase family 115. Glyco_hydro_115 is a family of glycoside hydrolases likely to have the activity of xylan a-1,2-glucuronidase, EC:3.2.1.131, or a-(4-O-methyl)-glucuronidase EC:3.2.1.-.	GH 115	-	N	0	0.3	0.5		0.3	1.4	0.5		0		0
seq7435	α-L-arabinofuranosidase (3.2.1.55)	gnl|CDD|185731 cd08990, GH43_AXH_like, Glycosyl hydrolase family 43, includes arabinoxylan arabinofuranohydrolase, beta-xylosidase, endo-1,4-beta-xylanase, alpha-L-arabinofuranosidase. This glycosyl hydrolase family 43 (GH43) includes enzymes that have been characterized with beta-xylosidase (EC 3.2.1.37), alpha-L-arabinofuranosidase (EC 3.2.1.55), endo-alpha-L-arabinanase as well as arabinoxylan…	GH 43	GH43+CBM2+CBM22+CBM42+CBM6	Y	0.6	1.4	1.5		0.7	0.3	4.7		0		0
seq5346	β-L-arabinofuranosidase (3.2.1.185)	gnl|CDD|285220 pfam07944, Glyco_hydro_127, Beta-L-arabinofuranosidase, GH127. One member of this family, from Bidobacterium longicum, UniProtKB:E8MGH8, has been characterized as an unusual beta-L-arabinofuranosidase enzyme, EC:3.2.1.185. It rleases l-arabinose from the l-arabinofuranose (Araf)-beta1,2-Araf disaccharide and also transglycosylates 1-alkanols with retention of the anomeric configura…	GH 127	-	Y	3	2.5	1.5		0.7	1.4	1.6		0		0

## Sheet: Cellulases
						Sugarcane				Energy Cane
Seq ID	Annotation	CDD	CAZy	CBM	SP	96h	120h	144h		96h	120h	144h		Avicel 72h		Glucose 72h
seq9175	Endoglucanase (3.2.1.4)	Not defined	GH 12	-	Y	4.2	2.3	3		3.8	2.4	1.6		0		0
seq9295	β-glucosidase (3.2.1.21)	gnl|CDD|280150 pfam01915, Glyco_hydro_3_C, Glycosyl hydrolase family 3 C-terminal domain. This domain is involved in catalysis and may be involved in binding beta-glucan. This domain is found associated with pfam00933.	GH 3	CBM1	N	3	0.6	1.2		1	1.3	4.9		0		0
seq9527	β-glucosidase (3.2.1.21)	gnl|CDD|280150 pfam01915, Glyco_hydro_3_C, Glycosyl hydrolase family 3 C-terminal domain. This domain is involved in catalysis and may be involved in binding beta-glucan. This domain is found associated with pfam00933.	GH 3	-	Y	0	2.5	0.5		0.7	3.7	1.8		3.9		4.3
seq3444	β-glucosidase (3.2.1.21)	gnl|CDD|280150 pfam01915, Glyco_hydro_3_C, Glycosyl hydrolase family 3 C-terminal domain. This domain is involved in catalysis and may be involved in binding beta-glucan. This domain is found associated with pfam00933.	GH 3	CBM1	Y	0.3	0	0		0	0.2	0		2.3		7.6
seq8100	β-glucosidase (3.2.1.21)	gnl|CDD|280150 pfam01915, Glyco_hydro_3_C, Glycosyl hydrolase family 3 C-terminal domain. This domain is involved in catalysis and may be involved in binding beta-glucan. This domain is found associated with pfam00933.	GH 3	-	Y	0	0	0		0	0	0		0.8		0
seq7567	β-glucosidase (3.2.1.21)	gnl|CDD|224389 COG1472, BglX, Beta-glucosidase-related glycosidases [Carbohydrate transport and metabolism].	GH 3	-	Y	0	0	0		0	0	0		2.3		0.8
seq5872	endo-β-1,4-glucanase (3.2.1.4)	gnl|CDD|278575 pfam00150, Cellulase, Cellulase (glycosyl hydrolase family 5).	GH 5	CBM1	Y	2.9	2.2	4.4		2.2	3.1	2.2		3.1		0
seq8080	endo-β-1,4-glucanase (3.2.1.4)	gnl|CDD|278575 pfam00150, Cellulase, Cellulase (glycosyl hydrolase family 5).	GH 5	CBM1	Y	2.9	4.1	3.2		2.6	3.6	2.2		2.3		0
seq5624	endo-β-1,4-glucanase / cellulase (3.2.1.4)	gnl|CDD|278575 pfam00150, Cellulase, Cellulase (glycosyl hydrolase family 5).	GH 5	CBM1	Y	0	0	0		0	0	0		0.8		0
seq603	Exoglucanase (3.2.1.91)	gnl|CDD|279657 pfam01341, Glyco_hydro_6, Glycosyl hydrolases family 6.	GH 6	CBM1	Y	29.4	21.4	20.1		28	26.4	19.1		3.9		1.8
seq376	Lytic polysaccharide monooxigenase	gnl|CDD|281442 pfam03443, Glyco_hydro_61, Glycosyl hydrolase family 61. Although weak endoglucanase activity has been demonstrated in several members of this family, they lack the clustered conserved catalytic acidic amino acids present in most glycoside hydrolases. Many members of this family lack measurable cellulase activity on their own, but enhance the activity of other cellulolytic enzymes.…	AA 9	CBM1	N	2.3	2.7	4.2		4.8	4	2.4		0		0
seq8938	Lytic polysaccharide monooxigenase	gnl|CDD|281442 pfam03443, Glyco_hydro_61, Glycosyl hydrolase family 61. Although weak endoglucanase activity has been demonstrated in several members of this family, they lack the clustered conserved catalytic acidic amino acids present in most glycoside hydrolases. Many members of this family lack measurable cellulase activity on their own, but enhance the activity of other cellulolytic enzymes.…	AA 9	-	Y	0.7	1.4	0.9		1.8	0.5	0.9		0		0
seq1908	Exoglucanase ( 3.2.1.176)	gnl|CDD|279213 pfam00840, Glyco_hydro_7, Glycosyl hydrolase family 7.	GH 7	CBM1	Y	48.2	54.9	40.8		40.5	44.5	54.7		9.4		0
seq2370	Endoglucanase (3.2.1.4)	gnl|CDD|153432 cd07999, GH7_CBH_EG, Glycosyl hydrolase family 7. Glycosyl hydrolase family 7 contains eukaryotic endoglucanases (EGs) and cellobiohydrolases (CBHs) that hydrolyze glycosidic bonds using a double-displacement mechanism. This leads to a net retention of the conformation at the anomeric carbon. Both enzymes work synergistically in the degradation of cellulose,which is the main compon…	GH 7	CBM1	N	4.1	4.7	5.6		3.4	5.2	2.9		0.8		0
seq909	glucooligosaccharide oxidase ( 1.1.3.-)	gnl|CDD|279851 pfam01565, FAD_binding_4, FAD binding domain. This family consists of various enzymes that use FAD as a co-factor, most of the enzymes are similar to oxygen oxidoreductase. One of the enzymes Vanillyl-alcohol oxidase (VAO) has a solved structure, the alignment includes the FAD binding site, called the PP-loop, between residues 99-110. The FAD molecule is covalently bound in the kno…	AA 7	-	Y	0	0.5	0.5		0	0	0		6.2		14.3
seq6943	cellobiose dehydrogenase ( 1.1.99.18)	gnl|CDD|279121 pfam00732, GMC_oxred_N, GMC oxidoreductase. This family of proteins bind FAD as a cofactor.	AA 3	-	N	0	0	0		0	0.2	0		0.8		0
